# Supplementary material for: Nonequilibrium ordering dynamics of confined soft alginate hydrogel colloids driven by time-evolving electrostatic interactions
Source: Nat Commun. 2026 Mar 9;17:3662. doi: 10.1038/s41467-026-70266-w (PMC13100200; doi:10.1038/s41467-026-70266-w)
Supplement: Supplementary file 3 — Supplementary Data 1 [file 41467_2026_70266_MOESM3_ESM.xlsx]

## Sheet: Fig. 2e
Fig. 2e	raw data
	D (μm)						r_cc (μm)
	1 h	4 h	6 h	8 h	12 h		1 h	4 h	6 h	8 h	12 h
	2.29647	3.37798	3.37629	3.37629	3.37629		3.31221	3.34583	4.97394	2.83903	7.54854
	2.29647	2.72335	3.37629	4.68447	3.37629		3.36252	3.60357	5.35333	3.81484	8.69917
	2.29647	3.37798	3.79377	5.31178	3.37629		3.41209	3.81484	5.53834	4.82543	8.7056
	2.29647	2.80079	3.37629	5.02211	3.58125		3.44475	4.28476	6.22361	4.94006	8.8901
	2.29647	3.37798	6.47261	3.58125	3.90475		3.44475	4.40076	6.82419	5.01875	9.47527
	2.29647	3.58285	4.86356	3.37629	4.15237		3.55667	4.40076	7.51883	5.53834	9.58101
	2.29647	3.37798	4.56122	4.51408	4.18658		3.74076	4.50136	7.80376	5.84325	9.7547
	2.29647	3.37798	4.46644	3.37629	4.20357		3.78538	4.64818	7.83954	5.92883	9.94788
	2.29647	2.50515	3.37629	5.36508	4.23736		4.02892	4.68417	8.2636	5.95709	10.1263
	2.29647	4.92418	3.37629	5.21697	4.254		4.19232	5.09622	8.53023	6.03179	10.2363
	2.29647	4.2561	4.96512	4.75997	4.27073		4.23218	5.09622	8.53023	6.10557	10.2363
	2.29647	1.73088	3.37629	4.63859	4.30399		4.36243	5.29023	8.7056	6.46188	10.3775
	2.29647	3.37798	4.35341	6.6356	4.32053		4.48891	5.39499	9.00893	6.49643	10.4795
	2.29647	3.37798	4.71482	3.37629	4.35341		4.55083	5.44662	9.0585	6.49643	10.4795
	2.29647	4.5946	3.37629	5.82357	4.36976		4.75532	5.48757	9.3922	6.57352	10.5061
	2.29647	4.05008	5.24423	4.06561	4.38604		4.94006	5.69775	9.46345	6.66653	10.5805
	2.29647	5.06704	5.07858	4.63859	4.40227		4.97394	5.72714	9.46936	6.89761	10.5805
	2.29647	3.73867	5.43113	4.32053	4.40227		5.01875	5.75639	9.47527	6.89761	10.649
	2.29647	3.37798	3.37629	4.30399	4.43454		5.02989	5.84325	9.52241	6.96223	10.691
	2.29647	4.95306	7.43567	3.37629	4.48238		5.02989	5.92883	9.63344	7.11334	10.691
	2.50439	3.58285	5.98052	4.20357	4.49826		5.02989	5.95709	9.65666	7.48151	10.7119
	2.64291	4.64092	5.89658	4.56122	4.51408		5.2049	6.03179	9.65666	7.58553	10.7744
	2.64291	3.37798	4.40227	4.51408	4.51408		5.2049	6.03179	9.70292	7.58553	10.8004
	2.72265	3.37798	3.37629	3.37629	4.51408		5.22636	6.03179	9.7547	7.78221	10.8004
	2.72265	3.58285	4.18658	5.82357	4.51408		5.29023	6.03179	9.7719	7.80376	10.8366
	2.85036	3.37798	5.73734	4.11789	4.54556		5.36378	6.05956	9.79478	7.83954	10.8932
	2.92444	2.06866	5.07858	4.90735	4.63859		5.39499	6.15124	9.84608	7.93181	10.8984
	2.92444	4.71711	8.34757	5.40481	4.65393		5.39499	6.28625	9.93098	8.09249	10.924
	2.92444	5.34106	5.69993	4.15237	4.65393		5.44662	6.31291	9.98158	8.14076	10.9598
	3.04391	3.37798	3.37629	4.83415	4.72991		5.51809	6.35708	10.1263	8.14764	10.9598
	3.04391	4.89514	4.35341	4.15237	4.8047		5.53834	6.35708	10.176	8.2636	10.9598
	3.04391	3.37798	3.37629	7.15236	4.83415		5.68792	6.39221	10.176	8.31088	11.0057
	3.06724	1.73088	3.37629	4.32053	4.86356		5.69775	6.39221	10.1979	8.36458	11.0057
	3.06724	4.62553	4.8047	3.37629	4.8782		5.69775	6.39221	10.2144	8.5171	11.0362
	3.1362	4.40429	4.51408	5.24423	4.8782		5.69775	6.43584	10.2636	8.53023	11.0412
	3.1362	4.35546	3.37629	4.96512	4.8782		5.69775	6.64129	10.3071	8.75688	11.0463
	3.20368	3.37798	4.72991	4.8928	4.8928		5.75639	6.66653	10.3342	8.80151	11.0615
	3.26957	3.37798	3.37629	5.87234	4.8928		5.75639	6.69167	10.3936	8.80151	11.1221
	3.26957	3.37798	3.37629	4.11789	4.90735		5.84325	6.70003	10.4205	8.80151	11.1221
	3.26957	1.73088	4.48238	5.12053	4.96512		5.84325	6.76653	10.4741	8.83325	11.1221
	3.26957	5.93553	3.37629	5.53504	4.96512		6.0225	6.7748	10.5061	8.83959	11.1372
	3.33436	2.26605	5.07858	4.38604	4.96512		6.0225	6.7748	10.5061	9.10165	11.1372
	3.37685	3.37798	3.37629	4.68447	4.97946		6.0225	6.82419	10.628	9.13235	11.1422
	3.37685	4.90968	3.37629	5.23062	5.00789		6.03179	6.86508	10.649	9.18734	11.1422
	3.37685	3.37798	4.40227	6.50548	5.02211		6.03179	6.89761	10.6753	9.32041	11.1422
	3.37685	4.90968	3.37629	4.20357	5.07858		6.03179	6.89761	10.6753	9.42789	11.1673
	3.37685	3.37798	7.80044	5.25781	5.07858		6.03179	6.96223	10.6753	9.51065	11.1673
	3.37685	3.37798	3.58125	5.18956	5.12053		6.05956	7.02625	10.691	9.52241	11.1823
	3.37685	5.24678	5.36508	4.40227	5.12053		6.25053	7.03421	10.7067	9.65086	11.1823
	3.37685	6.53058	4.8928	3.73696	5.20328		6.28625	7.05804	10.8107	9.65086	11.2173
	3.37685	3.37798	6.02802	4.30399	5.20328		6.28625	7.08969	10.8366	9.70292	11.2223
	3.37685	4.18855	5.33844	4.60788	5.24423		6.28625	7.09758	10.8572	9.70868	11.2223
	3.37685	1.73088	4.38604	5.89658	5.32518		6.31291	7.09758	10.8572	9.72596	11.2422
	3.37685	3.37798	4.48238	3.37629	5.35178		6.34827	7.09758	10.8932	9.74321	11.2472
	3.37685	3.37798	3.995	4.72991	5.35178		6.35708	7.33799	10.8932	9.90841	11.2472
	3.37685	5.47293	3.90475	4.97946	5.41798		6.36588	7.33799	11.0463	9.93098	11.3216
	3.37685	3.37798	4.01281	4.95074	5.48339		6.36588	7.33799	11.0463	9.98158	11.366
	3.37685	3.37798	7.05205	5.07858	5.50922		6.39221	7.33799	11.0615	9.98158	11.366
	3.37685	6.14806	4.20357	3.37629	5.62449		6.39221	7.36843	11.0767	10.0375	11.3955
	3.41882	5.5248	4.35341	4.63859	5.66228		6.49643	7.36843	11.0817	10.0375	11.4347
	3.48083	5.69021	4.63859	3.37629	5.76214		6.59901	7.39119	11.1422	10.0431	11.4347
	3.48083	9.58418	3.58125	4.63859	6.01618		6.62441	7.40632	11.1422	10.0598	11.4982
	3.52156	3.37798	3.37629	4.48238	6.03983		6.69167	7.42896	11.1823	10.0653	11.4982
	3.58178	4.88055	3.37629	3.37629	6.13344		6.69167	7.42896	11.1823	10.0876	11.4982
	3.6798	4.74725		4.51408	6.17977		6.69167	7.48151	11.2223	10.1153	11.5225
	3.73747	3.99692		5.07858	6.2028		6.70003	7.51883	11.2223	10.1263	11.5371
	3.94174	3.37798		5.45732	6.6356		6.70003	7.54854	11.2223	10.1263	11.5371
	3.94174	3.37798		3.73696	7.21192		6.73336	7.58553	11.2223	10.1263	11.6529
	3.94174	5.01031		8.03434	7.36824		6.73336	7.70269	11.2223	10.1594	11.6721
	3.99564	3.37798		3.37629			6.76653	7.70269	11.2869	10.176	11.6865
	4.15299	4.61009		4.32053			6.7748	7.72446	11.3216	10.176	11.6865
	4.20418	4.96743		3.37629			6.7748	7.7606	11.3611	10.2144	11.7104
	4.27148	3.37798		3.37629			6.82419	7.95296	11.3758	10.2144	11.7104
	4.27148	3.96108		3.37629			6.82419	7.95296	11.3808	10.3071	11.7104
	4.28814	3.37798		5.52215			6.88949	8.04393	11.3955	10.3071	11.7152
	4.35414	5.05295		5.82357			6.88949	8.05783	11.42	10.3071	11.7534
	4.35414	3.37798		5.43113			6.89761	8.09249	11.4347	10.3342	11.7534
	4.35414	1.92586		3.37629			6.89761	8.14076	11.4445	10.3775	11.7676
	4.35414	3.37798		4.99376			6.96223	8.14764	11.4445	10.3883	11.7866
	4.35414	5.44681		3.37629			6.98631	8.2636	11.4543	10.3936	11.8293
	4.43512	3.37798		6.05163			6.98631	8.27713	11.5128	10.3936	11.8293
	4.51479	3.37798		5.05043			6.98631	8.28389	11.5225	10.4205	11.8293
	4.51479	3.37798		3.37629			6.98631	8.36458	11.5371	10.4205	11.8388
	4.63941	3.37798		4.75997			7.03421	8.38463	11.5565	10.4741	11.8388
	4.68529	2.13648		4.83415			7.08969	8.46436	11.5565	10.4741	11.8577
	4.73072	3.37798		4.49826			7.09758	8.47097	11.6	10.4795	11.8671
	4.73072	5.48594		4.32053			7.15257	8.68629	11.6	10.4795	11.8671
	4.7905	3.37798					7.1604	8.72487	11.6865	10.5008	11.8812
	4.80536	3.37798					7.23814	8.78241	11.6865	10.5008	11.8812
	4.86435	3.37798					7.23814	8.80151	11.6865	10.5061	11.9142
	4.87898	3.37798					7.30741	8.85856	11.6865	10.5805	11.9423
	4.96589	3.37798					7.33799	8.9278	11.7056	10.5805	11.9423
	5.05118	5.94753					7.39119	8.97781	11.7104	10.628	11.9564
	5.21782	2.61653					7.42896	9.00893	11.7104	10.628	11.9564
	5.33927	4.1199					7.42896	9.03994	11.7152	10.6332	11.9798
	5.35261	4.68678					7.42896	9.08934	11.7866	10.649	12.0124
	5.59999	3.27074					7.48151	9.08934	11.7866	10.691	12.0124
	5.61259						7.51883	9.10165	11.8246	10.7119	12.0124
	5.78772						7.54854	9.13235	11.8293	10.7119	12.045
	5.98147						7.57076	9.13235	11.8577	10.7119	12.0636
	6.00527						7.58553	9.13847	11.8671	10.7276	12.0914
	6.12274						7.62967	9.13847	11.8812	10.7276	12.1191
	6.46257						7.62967	9.13847	11.8812	10.7536	12.1237
	6.71144						7.64433	9.18734	11.9564	10.7744	12.1606
	6.74323						7.69542	9.18734	11.9564	10.79	12.1652
	7.56982						7.70269	9.22989	11.9704	10.8366	12.1652
	9.12384						7.72446	9.27828	11.9798	10.883	12.1652
							7.80376	9.36833	11.9938	10.8932	12.1652
							7.81093	9.3922	11.9938	10.8984	12.179
							7.81093	9.42195	12.0496	10.924	12.179
							7.81093	9.42789	12.0496	10.9598	12.2111
							7.8324	9.44569	12.0496	10.9598	12.2706
							7.93181	9.47527	12.0636	11.0362	12.2843
							7.95296	9.51653	12.0636	11.0412	12.3025
							7.95296	9.56932	12.0636	11.0463	12.3116
							7.98106	9.72596	12.0636	11.0463	12.3388
							8.03697	9.72596	12.0636	11.0615	12.3434
							8.04393	9.74321	12.0636	11.0817	12.3796
							8.09249	9.74321	12.0682	11.0817	12.3796
							8.09249	9.74321	12.0868	11.0817	12.3796
							8.14076	9.7719	12.1237	11.1221	12.3841
							8.14076	9.79478	12.1237	11.1221	12.3841
							8.14764	9.88013	12.179	11.1221	12.3977
							8.14764	9.90841	12.179	11.1221	12.4157
							8.20241	9.93098	12.179	11.1221	12.4202
							8.2636	9.93662	12.179	11.1221	12.4337
							8.2636	9.94788	12.2523	11.1221	12.4337
							8.2636	9.94788	12.2706	11.1422	12.4472
							8.28389	9.94788	12.2706	11.1422	12.4472
							8.36458	9.98158	12.2706	11.1823	12.4921
							8.37127	10.0598	12.2752	11.2223	12.4921
							8.38463	10.0653	12.2843	11.2223	12.5011
							8.39131	10.1263	12.3116	11.2472	12.5011
							8.39131	10.176	12.3388	11.3216	12.5011
							8.39131	10.176	12.3388	11.3611	12.5279
							8.39131	10.176	12.3388	11.366	12.5279
							8.46436	10.176	12.3388	11.366	12.5413
							8.46436	10.176	12.3434	11.3758	12.5725
							8.47097	10.1924	12.3434	11.3808	12.5947
							8.53023	10.1924	12.3434	11.3808	12.5947
							8.63458	10.2144	12.3796	11.3955	12.5947
							8.63458	10.2363	12.3977	11.3955	12.5947
							8.63458	10.3071	12.4157	11.3955	12.5992
							8.67984	10.3071	12.4202	11.3955	12.5992
							8.68629	10.3288	12.4202	11.42	12.6125
							8.68629	10.3342	12.4337	11.42	12.6656
							8.7056	10.3342	12.4337	11.4445	12.6965
							8.72487	10.3936	12.4337	11.4982	12.7142
							8.72487	10.3936	12.4472	11.5128	12.7186
							8.72487	10.4205	12.4517	11.5128	12.7186
							8.75688	10.4741	12.4517	11.5225	12.7318
							8.75688	10.5061	12.4921	11.5371	12.7318
							8.75688	10.5061	12.4921	11.5516	12.7318
							8.78241	10.5061	12.4921	11.5565	12.7406
							8.78241	10.6332	12.5011	11.5565	12.7844
							8.78241	10.6332	12.5279	11.5951	12.8063
							8.80151	10.649	12.5279	11.6	12.8063
							8.83325	10.6753	12.5413	11.6144	12.8063
							8.83325	10.691	12.5413	11.6144	12.8238
							8.83325	10.691	12.5413	11.6144	12.8238
							8.83325	10.7119	12.5725	11.6144	12.8543
							8.85856	10.7119	12.5725	11.6144	12.8717
							8.8901	10.7276	12.5992	11.6385	12.876
							8.8901	10.7536	12.5992	11.6529	12.876
							8.90897	10.79	12.6258	11.6721	12.876
							9.00272	10.8004	12.648	11.6721	12.9108
							9.00272	10.8004	12.6656	11.6721	12.9151
							9.00893	10.8107	12.7186	11.6721	12.9151
							9.00893	10.8572	12.7844	11.6865	12.9281
							9.00893	10.8932	12.8543	11.7104	12.9281
							9.03994	10.8932	12.8717	11.7152	12.9929
							9.03994	10.8932	12.876	11.7152	12.9929
							9.03994	10.8984	12.876	11.7295	13.0144
							9.03994	10.8984	12.876	11.7295	13.0187
							9.0585	10.924	12.9108	11.7866	13.0187
							9.0585	10.9394	12.9108	11.7866	13.0316
							9.10165	10.9598	12.9929	11.7866	13.0488
							9.13235	10.9751	13.0187	11.8246	13.0488
							9.13847	10.9751	13.0316	11.8293	13.0659
							9.13847	11.0057	13.0488	11.8293	13.0659
							9.18734	11.0362	13.0488	11.8293	13.0659
							9.18734	11.0362	13.053	11.8671	13.0659
							9.18734	11.0412	13.147	11.8671	13.0659
							9.22989	11.0412	13.1853	11.8671	13.0873
							9.29636	11.0463	13.2699	11.8671	13.0873
							9.30238	11.0463	13.2699	11.8812	13.0873
							9.32041	11.0463	13.2826	11.9564	13.1172
							9.32041	11.0463	13.3205	11.9704	13.1172
							9.32041	11.0463	13.3331	11.9704	13.1172
							9.32041	11.0463	13.3708	11.9798	13.1172
							9.3922	11.0463	13.3875	11.9938	13.1215
							9.42195	11.0615	13.3875	11.9938	13.1215
							9.42195	11.0767	13.3917	12.0124	13.1556
							9.42195	11.0868	13.4001	12.0496	13.1853
							9.42789	11.1221	13.4001	12.0636	13.1853
							9.44569	11.1221	13.4376	12.0636	13.2023
							9.46345	11.1221	13.4376	12.0636	13.2361
							9.47527	11.1221	13.4376	12.0636	13.2573
							9.47527	11.1221	13.4501	12.0868	13.2573
							9.47527	11.1221	13.4584	12.0868	13.2699
							9.51065	11.1372	13.4584	12.0868	13.2826
							9.51065	11.1673	13.4709	12.1191	13.2826
							9.51065	11.2173	13.4875	12.1237	13.3205
							9.51653	11.2223	13.4875	12.1284	13.3247
							9.56932	11.2472	13.4875	12.1606	13.3582
							9.56932	11.3216	13.5041	12.1652	13.3582
							9.58101	11.3611	13.5496	12.1652	13.3708
							9.58685	11.366	13.5867	12.179	13.4209
							9.63344	11.3758	13.5867	12.179	13.4209
							9.65666	11.3808	13.6196	12.179	13.4667
							9.70292	11.3808	13.6196	12.179	13.4667
							9.70292	11.3955	13.6484	12.179	13.4875
							9.70868	11.42	13.6484	12.2706	13.4875
							9.72596	11.4445	13.6484	12.2706	13.4875
							9.74321	11.4445	13.722	12.2706	13.4875
							9.74321	11.4543	13.7342	12.2706	13.4875
							9.7547	11.4982	13.7342	12.2706	13.5331
							9.7719	11.5128	13.7546	12.2843	13.5496
							9.7719	11.5371	13.7546	12.2843	13.5496
							9.79478	11.5371	13.7546	12.3025	13.5579
							9.79478	11.5516	13.7668	12.3025	13.6237
							9.79478	11.5516	13.779	12.3025	13.6689
							9.84039	11.5516	13.783	12.3116	13.7302
							9.84039	11.5951	13.864	12.3116	13.7342
							9.84608	11.6	13.9164	12.3388	13.7342
							9.88013	11.6	13.9285	12.3434	13.7952
							9.88013	11.6144	13.9285	12.3796	13.7952
							9.88013	11.6144	13.9766	12.4157	13.864
							9.88579	11.6385	14.0565	12.4202	13.8802
							9.90841	11.6865	14.0565	12.4202	13.9164
							9.90841	11.6865	14.0684	12.4202	13.9285
							9.90841	11.7056	14.0724	12.4202	13.9726
							9.94788	11.7104	14.0883	12.4202	13.9726
							9.94788	11.7104	14.1161	12.4921	13.9766
							9.94788	11.7295	14.1201	12.4921	14.0086
							9.98158	11.7676	14.2345	12.4921	14.0126
							10.0375	11.8246	14.2463	12.5413	14.1161
							10.0431	11.8293	14.2463	12.5947	14.1201
							10.0431	11.8293	14.2934	12.5992	14.1794
							10.0598	11.8577	14.2934	12.6125	14.1952
							10.0876	11.8577	14.3051	12.6125	14.2345
							10.0876	11.8577	14.3208	12.6125	14.266
							10.0876	11.8671	14.3871	12.6258	14.2934
							10.0876	11.9142	14.4221	12.648	14.2934
							10.1153	11.9423	14.484	12.648	14.3051
							10.1153	11.9423	14.4956	12.648	14.3051
							10.1153	11.9564	14.5149	12.6656	14.3676
							10.1263	11.9704	14.5149	12.6656	14.3715
							10.1263	11.9798	14.5265	12.6965	14.3871
							10.1263	11.9798	14.5265	12.6965	14.391
							10.1594	11.9938	14.5265	12.6965	14.391
							10.1594	11.9938	14.5265	12.7186	14.4026
							10.1924	12.0124	14.5419	12.7406	14.4026
							10.1924	12.045	14.5419	12.7406	14.4763
							10.1979	12.0682	14.6645	12.7537	14.5149
							10.2363	12.0682	14.7255	12.7844	14.5265
							10.2363	12.0868	14.7369	12.8063	14.5419
							10.2636	12.0868	14.7558	12.8063	14.7558
							10.3071	12.0868	14.7824	12.8063	14.7824
							10.3071	12.0914	14.8579	12.8107	14.7899
							10.3071	12.0914	14.9218	12.8238	14.8617
							10.3288	12.0914	14.9817	12.8238	14.9068
							10.3775	12.1191	15.0377	12.8238	14.9368
							10.3775	12.1237	15.0563	12.8238	14.963
							10.3775	12.1237	15.06	12.8238	14.9817
							10.3883	12.1284	15.0711	12.8717	15.0563
							10.3883	12.1284	15.0711	12.8717	15.0971
							10.3883	12.1606	15.0897	12.876	15.1489
							10.3936	12.179	15.2189	12.9238	15.1489
							10.4205	12.179	15.2373	12.9238	15.16
							10.4741	12.179	15.263	12.9281	15.2373
							10.4741	12.179	15.3252	13.0144	15.3508
							10.4795	12.179	15.4126	13.0144	15.3508
							10.5008	12.179	15.5536	13.0144	15.3508
							10.5008	12.2523	15.568	13.0187	15.3508
							10.5061	12.2706	15.6075	13.0316	15.4489
							10.5061	12.2752	15.6219	13.0488	15.5248
							10.5061	12.2843	15.6648	13.0659	15.5968
							10.5805	12.3116	15.7823	13.0659	15.6648
							10.5805	12.3388	16.0948	13.0873	15.8672
							10.5805	12.3434	16.2953	13.0873	15.9059
							10.6332	12.3796	16.3124	13.1172	15.9059
							10.6332	12.3796	16.3364	13.1172	16.0216
							10.67	12.3796	16.3672	13.147	16.8126
							10.6753	12.3841	16.652	13.1556	17.0605
							10.6753	12.3841	16.7325	13.1556	17.3532
							10.691	12.4157	16.7593	13.1683	18.1355
							10.7067	12.4157	16.7826	13.1683	20.1196
							10.7119	12.4202	17.0769	13.1811	20.2775
							10.7119	12.4337	17.3113	13.2023	20.2996
							10.7276	12.4472	17.3887	13.2023	20.4123
							10.7536	12.4472	18.1108	13.2699	21.4159
							10.7744	12.4517	18.7844	13.3205	21.4551
							10.79	12.4517	19.1649	13.3582	22.337
							10.79	12.4517	19.8084	13.3708	23.0959
							10.8004	12.4921	20.1307	13.3833	24.0993
							10.8366	12.4921	20.4123	13.3833	24.5069
							10.8366	12.5011	20.5272	13.4001	25.4833
							10.8366	12.5011	20.8438	13.4667	25.8172
							10.8572	12.5413	20.9723	13.4667	29.6442
							10.8572	12.5413	21.34	13.4875	30.8271
							10.8572	12.5591	21.4395	13.4875	31.145
							10.883	12.5591	22.123	13.5331	32.2313
							10.883	12.5947	22.8401	13.5496	35.2458
							10.8932	12.5947	23.1032	13.5496	36.9559
							10.924	12.5947	23.6136	13.6237	38.8131
							10.924	12.6656	26.0567	13.6484	51.5649
							10.924	12.6656	29.3824	13.7342	60.953
							10.9394	12.6656	32.2608	13.7546	73.7572
							10.9394	12.6656	34.6548	13.7952
							10.9394	12.6965	34.9283	13.7952
							10.9598	12.7186	35.6013	13.8519
							10.9598	12.7186	44.5109	13.864
							10.9751	12.7186		13.9245
							11.0362	12.7186		13.9285
							11.0463	12.7537		13.9766
							11.0463	12.7757		13.9806
							11.0463	12.7844		14.0126
							11.0463	12.7844		14.0126
							11.0463	12.8063		14.0445
							11.0615	12.9108		14.0525
							11.0767	12.9108		14.0565
							11.0767	12.9151		14.1161
							11.0817	12.9238		14.1794
							11.0868	12.9929		14.2934
							11.0868	13.0144		14.2934
							11.0868	13.053		14.391
							11.1221	13.0659		14.4453
							11.1221	13.0659		14.4763
							11.1221	13.0659		14.4802
							11.1372	13.0873		14.5265
							11.1823	13.1172		14.5765
							11.1823	13.1683		14.634
							11.2173	13.2361		14.676
							11.2223	13.2488		14.6988
							11.2472	13.2573		14.7824
							11.2869	13.2573		14.7824
							11.3216	13.2573		14.8164
							11.3216	13.3331		14.9068
							11.3611	13.3582		14.9068
							11.3611	13.3708		14.9218
							11.3758	13.3833		15.1489
							11.3955	13.3917		15.263
							11.3955	13.3917		15.3508
							11.3955	13.4001		15.5212
							11.3955	13.4376		15.7823
							11.42	13.4709		15.9796
							11.4347	13.4709		15.9936
							11.4445	13.5041		16.932
							11.4445	13.5867		17.0637
							11.4445	13.5867		17.09
							11.4445	13.5867		17.5138
							11.4543	13.6525		18.0799
							11.4543	13.6566		18.7486
							11.5371	13.6689		19.3046
							11.5516	13.7302		19.3307
							11.5565	13.7342		19.9463
							11.6	13.7546		20.6142
							11.6144	13.7546		20.8867
							11.6144	13.7952		21.1609
							11.7676	13.7952		21.7093
							11.7676	13.8195		22.457
							11.7866	13.8317		22.9501
							11.8246	13.864		23.5567
							11.8293	13.8802		24.6799
							11.8388	13.9164		25.6082
							11.8388	13.9164		26.775
							11.8388	13.9285		30.1979
							11.8577	13.9606		31.9558
							11.8671	13.9726		34.5416
							11.8812	13.9766		39.8842
							11.9704	14.0086		40.9301
							11.9938	14.1042		41.6822
							12.0124	14.1161		43.9121
							12.0124	14.1201		44.4996
							12.0124	14.1952		49.9561
							12.0496	14.2031
							12.0496	14.2149
							12.0636	14.3051
							12.0636	14.3715
							12.0682	14.3715
							12.0682	14.3715
							12.0914	14.4026
							12.1237	14.4453
							12.1237	14.484
							12.179	14.588
							12.179	14.588
							12.179	14.6148
							12.2111	14.634
							12.2843	14.634
							12.3116	14.676
							12.3388	14.6988
							12.3388	14.7103
							12.3796	14.7103
							12.3841	14.7103
							12.3841	14.7255
							12.3841	14.8504
							12.3841	14.9068
							12.3977	14.9068
							12.4157	14.9218
							12.4337	14.9218
							12.4472	14.9218
							12.4472	14.9518
							12.4472	14.963
							12.5725	15.0265
							12.577	15.0377
							12.577	15.1304
							12.5947	15.1304
							12.5947	15.3544
							12.5992	15.3945
							12.6258	15.4235
							12.648	15.6648
							12.7186	15.7823
							12.7318	15.8672
							12.7537	16.185
							12.7757	16.4048
							12.7757	16.6116
							12.8063	17.9712
							12.8543	18.1818
							12.8717	18.2555
							12.876	18.4385
							13.0187	18.7635
							13.0316	19.4174
							13.0316	20.8679
							13.053	21.4786
							13.0659	21.541
							13.1172	22.5738
							13.1683	22.7172
							13.198	22.791
							13.2488	23.3778
							13.2573	23.459
							13.2573	23.7766
							13.3833	23.8847
							13.3875	23.9057
							13.3917	25.1984
							13.4875	28.7294
							13.4875	30.6687
							13.6484	32.7994
							13.6525	34.1685
							13.6525	38.5831
							13.6525	45.6924
							13.779	45.9002
							13.9164	53.571
							14.1161
							14.1201
							14.2345
							14.2934
							14.3676
							14.3676
							14.391
							14.391
							14.4453
							14.4763
							14.588
							14.6683
							14.676
							14.8202
							15.0265
							16.1469
							16.6419
							16.7993
							17.1456
							17.7171
							18.5082
							18.5505
							19.797
							22.1154
							23.2818
							24.0458
							24.6072
							25.1895

## Sheet: Fig. 3d
Fig. 3d	raw data
		D (μm)					r_cc (μm)
		L1	L2	L3			L1	L2	L3
		3.05643	2.27418	2.3284			11.9094	10.4471	5.25172
		3.05643	2.31056	2.39897			12.0733	10.6551	5.90913
		3.16369	2.34638	2.39897			12.2564	10.9133	6.18538
		3.38043	2.82974	2.39897			12.3071	11.2648	6.22761
		3.38043	3.05643	2.39897			12.5521	11.5207	6.88699
		3.44165	3.05643	2.39897			12.6042	11.5888	6.96267
		3.59562	3.05643	2.39897			12.6068	11.6057	7.38725
		3.60729	3.05643	2.39897			12.6354	11.6733	7.44027
		3.60729	3.05643	2.39897			12.7078	11.6845	7.45346
		3.60729	3.05643	2.39897			12.7103	11.7209	7.61003
		3.60729	3.20309	2.39897			12.7284	11.7432	7.69563
		3.72109	3.31809	2.39897			12.7925	11.8183	7.69563
		3.84246	3.38043	2.39897			12.8283	11.8432	7.79712
		3.84246	3.38043	2.39897			12.8615	11.9094	8.13431
		3.84246	3.38043	2.39897			12.8717	11.9094	8.17849
		3.84246	3.38043	2.39897			12.9503	11.9506	8.33323
		3.84246	3.38043	2.39897			12.9528	11.9506	8.33323
		3.84246	3.38043	2.39897			12.9528	11.9506	8.51981
		3.84246	3.38043	2.39897			13.0561	12.0543	8.68733
		3.84246	3.38043	2.39897			13.0636	12.0733	8.68733
		3.84246	3.38043	2.39897			13.0737	12.0733	8.7024
		3.84246	3.38043	2.39897			13.1337	12.1274	8.71745
		3.84246	3.38043	2.39897			13.1561	12.1598	8.74745
		3.84246	3.38043	2.39897			13.1561	12.2484	8.74745
		3.84246	3.38043	2.39897			13.1561	12.2884	8.80716
		3.84246	3.38043	2.39897			13.1934	12.2964	8.83687
		4.00185	3.38043	2.39897			13.2132	12.2991	8.83687
		4.16523	3.38043	2.39897			13.2132	12.3283	8.94005
		4.16523	3.38043	2.39897			13.28	12.3708	8.94005
		4.16523	3.38043	2.39897			13.3096	12.3814	9.01667
		4.16523	3.38043	2.39897			13.312	12.4157	9.05654
		4.16523	3.38043	2.39897			13.3489	12.4815	9.05654
		4.16523	3.38043	2.39897			13.3489	12.4815	9.071
		4.16523	3.38043	2.39897			13.3489	12.4972	9.071
		4.16523	3.38043	2.39897			13.3979	12.5495	9.11423
		4.16523	3.38043	2.39897			13.4101	12.5495	9.15725
		4.16523	3.38043	2.58322			13.4101	12.5834	9.17512
		4.16523	3.38043	2.58322			13.4101	12.5834	9.22852
		4.28383	3.38043	2.58322			13.5074	12.6068	9.22852
		4.33215	3.38043	2.58322			13.5074	12.6742	9.22852
		4.33215	3.38043	2.58322			13.5074	12.7078	9.24625
		4.33215	3.38043	2.58322			13.5147	12.7078	9.34141
		4.33215	3.38043	2.58322			13.5147	12.7078	9.34141
		4.33215	3.38043	2.58322			13.5171	12.7103	9.39734
		4.33215	3.38043	2.58322			13.5655	12.7284	9.41128
		4.33215	3.44165	2.58322			13.5655	12.7515	9.56319
		4.33215	3.56075	2.58322			13.5655	12.7977	9.56319
		4.33215	3.60729	2.58322			13.5655	12.7977	9.61784
		4.33215	3.60729	2.58322			13.5679	12.8513	9.61784
		4.33215	3.60729	2.58322			13.5752	12.8513	9.61784
		4.33215	3.60729	2.58322			13.5752	12.8538	9.61784
		4.33215	3.60729	2.58322			13.5752	12.8538	9.71273
		4.62098	3.60729	2.58322			13.6041	12.8538	9.72621
		4.62098	3.60729	2.58322			13.6041	12.8717	9.73968
		4.62098	3.60729	2.66259			13.6041	12.8717	9.77995
		4.62098	3.60729	2.77017			13.6041	12.8818	9.79668
		4.62098	3.60729	2.84455			13.6041	12.8818	9.83339
		4.62098	3.60729	2.84455			13.6041	12.8895	9.83339
		4.62098	3.60729	2.84455			13.633	12.9199	9.84671
		4.62098	3.60729	2.84455			13.6522	12.9604	9.88655
		4.62098	3.60729	2.84455			13.6809	13.0335	9.93942
		4.62098	3.60729	2.84455			13.6833	13.0511	9.93942
		4.62098	3.60729	2.84455			13.6833	13.0636	9.93942
		4.62098	3.60729	2.84455			13.6905	13.0636	10.0574
		4.62098	3.60729	2.84455			13.6905	13.0812	10.1514
		4.62098	3.60729	2.84455			13.7025	13.1162	10.161
		4.62098	3.60729	2.84455			13.7192	13.1212	10.19
		4.62098	3.60729	2.84455			13.7359	13.176	10.2381
		4.62098	3.60729	2.84455			13.7478	13.2132	10.2509
		4.62098	3.60729	2.84455			13.7478	13.2132	10.3051
		4.62098	3.60729	2.84455			13.7764	13.2231	10.3527
		4.62098	3.60729	2.84455			13.7764	13.2751	10.3653
		4.94367	3.60729	2.84455			13.7764	13.28	10.5408
		4.94367	3.60729	2.84455			13.7835	13.2825	10.5532
		4.94367	3.60729	2.84455			13.7977	13.3022	10.5532
		4.94367	3.60729	2.84455			13.7977	13.3022	10.5532
		4.94367	3.60729	2.84455			13.8049	13.3022	10.6889
		5.13406	3.60729	2.84455			13.8215	13.3022	10.75
		5.13406	3.60729	2.84455			13.8428	13.312	10.7531
		5.13406	3.60729	3.05643			13.8428	13.312	10.7622
		5.39549	3.60729	3.05643			13.8522	13.3489	10.7622
		5.39549	3.60729	3.05643			13.8522	13.3489	10.7622
		5.39549	3.60729	3.05643			13.8522	13.3538	10.7622
		5.39549	3.60729	3.05643			13.8522	13.3611	10.7987
		5.39549	3.60729	3.05643			13.8546	13.3611	10.7987
		5.65958	3.60729	3.05643			13.8546	13.3979	10.8471
		5.65958	3.60729	3.05643			13.8593	13.3979	10.8471
		6.11296	3.60729	3.05643			13.8735	13.4003	10.8471
		6.11296	3.60729	3.05643			13.8735	13.4101	10.8471
		6.11296	3.60729	3.05643			13.9089	13.4101	10.8592
			3.60729	3.05643			13.9253	13.4101	10.8592
			3.60729	3.05643			13.9371	13.4661	10.8833
			3.78773	3.05643			13.9653	13.471	10.8833
			3.84229	3.05643			13.9723	13.471	10.9343
			3.84229	3.05643			13.9723	13.488	10.9553
			3.84229	3.05643			13.9723	13.5074	11.0179
			3.84229	3.05643			13.9723	13.5147	11.0268
			3.84229	3.05643			13.9864	13.5462	11.0268
			3.84229	3.05643			13.9934	13.5655	11.0268
			3.84229	3.05643			14.0028	13.5848	11.0742
			3.84229	3.05643			14.0121	13.6065	11.0742
			3.84229	3.05643			14.0308	13.6233	11.0742
			3.84229	3.05643			14.0308	13.6233	11.0742
			3.84229	3.05643			14.0565	13.6257	11.0742
			3.84229	3.05643			14.0797	13.6257	11.1038
			3.84229	3.05643			14.0867	13.6257	11.1244
			3.84229	3.05643			14.096	13.6257	11.1802
			3.84229	3.05643			14.0983	13.6522	11.1802
			3.84229	3.05643			14.1146	13.6522	11.1948
			3.84229	3.38043			14.1331	13.6594	11.2182
			4.16523	3.38043			14.1331	13.7359	11.227
			4.16523	3.38043			14.1355	13.7478	11.2386
			4.16523	3.38043			14.191	13.7478	11.2736
				3.38043			14.191	13.7597	11.2736
							14.1979	13.7835	11.2736
							14.2163	13.7835	11.2736
							14.2163	13.7835	11.2736
							14.2233	13.7835	11.3084
							14.2233	13.8215	11.3084
							14.2233	13.8238	11.3084
							14.2256	13.8428	11.438
							14.2325	13.8428	11.4466
							14.299	13.8522	11.4466
							14.3082	13.8522	11.4466
							14.3082	13.8522	11.4466
							14.3082	13.8806	11.4466
							14.3196	13.8806	11.4609
							14.3196	13.8806	11.4723
							14.3265	13.9065	11.5037
							14.3265	13.9183	11.5179
							14.3334	13.9253	11.5293
							14.3425	13.9253	11.5491
							14.3425	13.9253	11.6057
							14.3539	13.9253	11.6085
							14.3539	13.9253	11.6423
							14.3539	13.9253	11.6733
							14.3539	13.9301	11.6733
							14.3539	13.9371	11.6845
							14.3539	13.9653	11.6845
							14.3539	13.9723	11.6845
							14.3562	13.9723	11.7766
							14.3562	13.9817	11.785
							14.3699	13.9934	11.785
							14.3699	14.0565	11.785
							14.3904	14.0565	11.785
							14.3904	14.0774	11.8183
							14.4086	14.0844	11.8183
							14.4154	14.1053	11.8183
							14.4245	14.1146	11.8349
							14.4245	14.1169	11.8736
							14.4268	14.1216	11.8736
							14.4449	14.1331	11.8736
							14.4449	14.1586	11.9066
							14.4449	14.1586	11.9314
							14.4449	14.1586	11.9834
							14.4517	14.191	11.9834
							14.4517	14.1956	11.9834
							14.4517	14.2163	11.9834
							14.4789	14.2325	11.9943
							14.4789	14.2463	12.0488
							14.4879	14.2601	12.0488
							14.4879	14.299	12.0488
							14.4902	14.3196	12.0814
							14.4902	14.3196	12.0814
							14.4902	14.3265	12.1355
							14.4992	14.3425	12.1355
							14.4992	14.3539	12.1355
							14.4992	14.3539	12.1679
							14.4992	14.3699	12.1679
							14.4992	14.4086	12.1679
							14.5376	14.4834	12.1679
							14.5511	14.4879	12.2109
							14.5511	14.4902	12.2109
							14.5534	14.5263	12.2564
							14.5534	14.5376	12.2857
							14.5601	14.5511	12.3071
							14.5601	14.5511	12.3071
							14.5601	14.5534	12.3071
							14.5916	14.5916	12.3071
							14.5916	14.6095	12.3097
							14.5983	14.6252	12.3283
							14.6252	14.6521	12.3283
							14.6252	14.6588	12.3708
							14.6252	14.6588	12.3814
							14.6409	14.6588	12.3814
							14.6453	14.6588	12.3919
							14.6453	14.6588	12.3919
							14.6453	14.661	12.3919
							14.6588	14.661	12.4552
							14.661	14.6878	12.4552
							14.6677	14.6989	12.4552
							14.6677	14.7056	12.4552
							14.6699	14.7323	12.4657
							14.6699	14.7323	12.4972
							14.6989	14.7745	12.4972
							14.7056	14.7944	12.5495
							14.7145	14.8409	12.5495
							14.7145	14.8453	12.5912
							14.739	14.8475	12.5912
							14.7656	14.8651	12.5912
							14.7656	14.8805	12.6431
							14.7656	14.9069	12.6431
							14.7701	14.9091	12.6431
							14.7878	14.9245	12.6431
							14.7878	14.9245	12.6639
							14.7944	14.9245	12.6639
							14.7944	14.9508	12.6742
							14.8121	14.9989	12.7155
							14.8298	15.0229	12.7155
							14.8409	15.0578	12.7977
							14.8453	15.0643	12.7977
							14.8453	15.1099	12.7977
							14.8475	15.1099	12.7977
							14.8541	15.1099	12.8002
							14.8585	15.1099	12.8079
							14.8585	15.1207	12.8079
							14.8805	15.1597	12.8079
							14.8805	15.1618	12.8207
							14.8915	15.1618	12.8207
							14.9003	15.1942	12.8385
							14.9069	15.2071	12.8895
							14.9069	15.2136	12.8895
							14.9091	15.2201	12.8895
							14.9091	15.2244	12.8895
							14.9091	15.2587	12.9503
							14.9245	15.2587	12.9528
							14.9508	15.2716	12.9604
							14.9793	15.2716	12.9604
							14.9793	15.2995	13.0033
							14.9793	15.3337	13.0511
							14.9858	15.3337	13.0511
							14.9858	15.3657	13.0511
							14.9989	15.3913	13.0511
							14.9989	15.3934	13.0511
							14.9989	15.4104	13.0812
							14.9989	15.4338	13.0812
							14.9989	15.4635	13.1112
							14.9989	15.4635	13.1112
							15.0229	15.4931	13.1112
							15.0229	15.4952	13.1112
							15.0229	15.4952	13.1212
							15.0317	15.548	13.1212
							15.0317	15.5627	13.1212
							15.0556	15.569	13.1611
							15.0556	15.5816	13.1611
							15.0556	15.5816	13.2107
							15.0643	15.5816	13.2899
							15.0643	15.5879	13.2899
							15.0687	15.6215	13.3022
							15.1034	15.6655	13.3022
							15.1099	15.6885	13.3194
							15.1207	15.7156	13.3489
							15.1251	15.7156	13.3489
							15.1251	15.7156	13.3489
							15.1359	15.7468	13.3489
							15.1532	15.7468	13.3489
							15.1532	15.7551	13.3979
							15.1554	15.7697	13.3979
							15.1791	15.7718	13.3979
							15.1791	15.7967	13.3979
							15.1942	15.8029	13.3979
							15.1942	15.8877	13.4369
							15.2244	15.9021	13.4369
							15.2244	15.9432	13.4661
							15.2394	15.9453	13.4661
							15.2394	16.0252	13.5147
							15.2394	16.0354	13.5147
							15.2416	16.0436	13.5147
							15.2587	16.0742	13.5365
							15.2716	16.1271	13.5655
							15.2716	16.1332	13.5655
							15.2759	16.1575	13.5872
							15.3337	16.1757	13.6233
							15.3337	16.1879	13.7192
							15.3422	16.2706	13.7359
							15.3422	16.2867	13.7478
							15.3572	16.389	13.7478
							15.3593	16.4309	13.7549
							15.3785	16.5085	13.774
							15.3913	16.5501	13.7835
							15.3934	16.6212	13.7835
							15.3998	16.8249	13.8215
							15.4104	16.8735	13.8215
							15.4104	16.9026	13.8309
							15.4104	16.9258	13.8309
							15.4104	17.1106	13.8309
							15.4104	17.1489	13.8309
							15.4359	17.1622	13.8428
							15.4635	17.1794	13.8522
							15.4698	17.2003	13.8593
							15.4931	17.2555	13.9253
							15.4952	17.2631	13.9253
							15.5205	17.2707	13.9253
							15.548	17.3388	13.9253
							15.5627	17.4067	13.9253
							15.569	17.4067	13.9253
							15.5942	17.5267	13.9371
							15.6152	17.8232	13.9653
							15.6215	17.8581	13.9723
							15.6215	17.8838	13.9817
							15.6613	17.9258	14.0028
							15.6613	18.0424	14.0565
							15.6697	18.1366	14.0844
							15.6697	18.3288	14.0844
							15.6885	18.3895	14.0844
							15.7323	18.6002	14.0844
							15.7468	18.6337	14.1216
							15.7468	19.1024	14.1216
							15.7697	19.1486	14.1586
							15.7822	19.2578	14.1586
							15.7884	19.2714	14.1586
							15.8029	19.513	14.1586
							15.8298	19.5499	14.1586
							15.8298	20.7717	14.1956
							15.8298	21.8686	14.2233
							15.8464	21.9359	14.2325
							15.865	22.4889	14.2325
							15.8773	22.5994	14.2325
							15.8877	23.2805	14.2784
							15.9021	23.5727	14.2784
							15.9124	23.8256	14.2784
							15.9699	24.727	14.3425
							15.9699	25.1043	14.3425
							15.9781	25.2045	14.3425
							16.0334	26.6043	14.3699
							16.0354	28.0616	14.4154
							16.066	28.0674	14.4154
							16.066	30.9703	14.4154
							16.1169	30.9714	14.4245
							16.1169	33.9184	14.4449
							16.1271	34.1378	14.4517
							16.1271	35.1281	14.4517
							16.1636	38.1241	14.4517
							16.1879	38.8324	14.4517
							16.1879	45.9184	14.4789
							16.1879	54.224	14.4789
							16.1879	54.7889	14.4789
							16.1899		14.4789
							16.198		14.4789
							16.2606		14.4789
							16.2606		14.4879
							16.2686		14.4902
							16.2887		14.5601
							16.3028		14.5601
							16.3329		14.5601
							16.383		14.5601
							16.399		14.5691
							16.399		14.6409
							16.413		14.6521
							16.4528		14.6588
							16.4707		14.6677
							16.4846		14.739
							16.5184		14.7656
							16.5243		14.7656
							16.5243		14.7656
							16.5402		14.7656
							16.5758		14.7745
							16.5758		14.8121
							16.5896		14.8475
							16.5975		14.8805
							16.6074		14.8805
							16.6369		14.8805
							16.7136		14.8805
							16.7155		14.8805
							16.7371		14.9069
							16.7371		14.9069
							16.8424		14.9245
							16.9103		14.9245
							16.9664		14.9245
							17.0799		14.9245
							17.1087		14.9858
							17.166		14.9858
							17.1794		15.0556
							17.3086		15.0556
							17.4048		15.0556
							17.4949		15.0643
							17.5248		15.0643
							17.6292		15.1164
							17.6626		15.1251
							17.7422		15.1251
							17.8251		15.1597
							17.8581		15.1597
							17.8801		15.1791
							18.1889		15.1942
							18.1889		15.2028
							18.5438		15.2716
							18.7266		15.2716
							18.8382		15.3337
							20.7306		15.3401
							22.2679		15.3572
							22.595		15.3572
							25.8715		15.3572
							26.6105		15.3572
							26.7786		15.3657
							27.4634		15.3657
							28.6221		15.3657
							29.5689		15.3657
							29.6221		15.3657
							30.1373		15.3998
							30.9703		15.3998
							33.3034		15.3998
							38.2151		15.3998
							43.5729		15.3998
							46.5476		15.4104
							48.2089		15.4104
							64.2987		15.4338
							75.1578		15.4338
							91.0193		15.4529
							107.933		15.4613
									15.4931
									15.5437
									15.569
									15.569
									15.569
									15.569
									15.5942
									15.5942
									15.5942
									15.6026
									15.6026
									15.6278
									15.6278
									15.6613
									15.6613
									15.6885
									15.6968
									15.8112
									15.8691
									15.8773
									15.8773
									15.8938
									15.9124
									15.9432
									15.9432
									15.9925
									16.0252
									16.066
									16.0742
									16.1636
									16.1757
									16.1879
									16.1879
									16.1879
									16.2686
									16.2686
									16.2686
									16.2686
									16.3249
									16.3269
									16.3329
									16.3329
									16.3329
									16.399
									16.413
									16.415
									16.4309
									16.4528
									16.4787
									16.4846
									16.5085
									16.5085
									16.5402
									16.5402
									16.5797
									16.6113
									16.6113
									16.6665
									16.7136
									16.7136
									16.7371
									16.7547
									16.9007
									16.9007
									16.9007
									16.9239
									16.9548
									16.9954
									17.0165
									17.0165
									17.0165
									17.0396
									17.1087
									17.1622
									17.1622
									17.1698
									17.2003
									17.2003
									17.208
									17.208
									17.2688
									17.2707
									17.3218
									17.4048
									17.4067
									17.4123
									17.4293
									17.4349
									17.4349
									17.4349
									17.4724
									17.4724
									17.4724
									17.4949
									17.4949
									17.5099
									17.5248
									17.5248
									17.592
									17.6292
									17.6515
									17.6737
									17.6737
									17.7403
									17.8067
									17.8067
									17.8581
									17.8801
									17.8966
									17.9167
									17.9167
									17.9751
									17.9824
									17.9915
									18.0914
									18.0986
									18.1131
									18.142
									18.1564
									18.1781
									18.1781
									18.1781
									18.2715
									18.293
									18.3234
									18.3502
									18.3788
									18.4517
									18.4641
									18.4925
									18.5367
									18.542
									18.542
									18.5491
									18.5491
									18.5491
									18.5491
									18.5491
									18.5562
									18.6126
									18.6337
									18.7476
									18.7738
									18.7738
									18.7807
									18.8365
									18.8851
									18.9474
									18.9958
									18.9958
									19.0027
									19.0234
									19.044
									19.0509
									19.0509
									19.1127
									19.1674
									19.1879
									19.2765
									19.2969
									19.3172
									19.3782
									19.3782
									19.4928
									19.4928
									19.4928
									19.5599
									19.6001
									19.7001
									19.7283
									19.7532
									19.7797
									19.7797
									19.8673
									19.8788
									19.9118
									19.9611
									19.9873
									20.0446
									20.0756
									20.1473
									20.1473
									20.1473
									20.1733
									20.1927
									20.1992
									20.2397
									20.251
									20.251
									20.2656
									20.3173
									20.38
									20.3865
									20.3865
									20.4378
									20.457
									20.4762
									20.489
									20.5337
									20.5593
									20.5911
									20.5911
									20.6356
									20.6356
									20.661
									20.661
									20.7053
									20.7116
									20.7116
									20.7116
									20.7306
									20.7874
									20.8378
									20.8441
									20.8943
									20.9881
									20.9897
									20.9944
									21.0443
									21.1436
									21.2117
									21.2117
									21.2117
									21.2117
									21.2364
									21.3686
									21.384
									21.439
									21.439
									21.4879
									21.5001
									21.5061
									21.5244
									21.5305
									21.5305
									21.5305
									21.6034
									21.6034
									21.6034
									21.7183
									21.7304
									21.7485
									21.7485
									21.8161
									21.8686
									21.8686
									22.0253
									22.0358
									22.0833
									22.0833
									22.107
									22.1484
									22.178
									22.2252
									22.2252
									22.2488
									22.4364
									22.4379
									22.454
									22.5297
									22.5762
									22.5834
									22.5994
									22.5994
									22.6167
									22.663
									22.6688
									22.6688
									22.7323
									22.7381
									22.8931
									22.9232
									22.9531
									22.9959
									23.0358
									23.0415
									23.1492
									23.2171
									23.2396
									23.2847
									23.3689
									23.4473
									23.492
									23.531
									23.531
									23.5658
									23.5977
									23.6199
									23.6199
									23.6365
									23.6698
									23.7099
									23.7527
									23.8531
									23.8902
									23.9011
									23.934
									24.065
									24.1533
									24.2116
									24.2116
									24.2548
									24.3492
									24.5981
									24.6194
									24.6567
									24.7256
									24.7256
									24.7759
									24.9104
									24.9104
									24.959
									24.9997
									25.0167
									25.0206
									25.1876
									25.2863
									25.2915
									25.6771
									25.7789
									25.9575
									25.9915
									26.0041
									26.1022
									26.1022
									26.4265
									26.4265
									26.5649
									26.5797
									26.6388
									26.7676
									26.8006
									26.9238
									27.1503
									27.2082
									27.3666
									27.7092
									27.747
									27.9868
									28.0219
									28.2663

## Sheet: Fig. 4e
Fig. 4e	raw data
			D (μm)							r_cc (μm)
		concentration(mM)	0	0.5	40	50	100		concentration(mM)	0	0.5	40	50	100
			7.98483	5.00281	3.82286	4.20963	3.55036			11.4517	9.91389	10.6937	10.7806	10.3042
			8.76984	5.00281	3.82286	4.20963	3.82286			12.2156	10.1922	10.7672	10.926	10.4012
			8.76984	5.00281	3.82286	4.20963	3.82286			12.9011	10.6331	10.7806	10.9325	10.6331
			10.6082	5.00281	3.82286	4.20963	3.82286			13.7308	10.7205	10.8469	11.011	11.0305
			11.4369	5.00281	3.82286	4.20963	4.20963			13.7882	11.063	10.8469	11.011	11.0435
			12.1795	5.00281	3.82286	4.20963	4.20963			14.3741	11.063	10.8535	11.0305	11.37
			12.1795	5.00281	3.82286	4.20963	4.20963			14.7777	11.3004	10.9849	11.0305	11.3952
			12.5416	5.00281	3.82286	4.20963	4.20963			14.8551	11.3004	10.9914	11.0305	11.5205
			13.6506	5.00281	3.82286	4.20963	4.20963			15.1563	11.37	11.011	11.0435	11.5391
			14.3296	5.00281	3.82286	4.52338	4.20963			15.2695	11.4517	11.011	11.063	11.5453
			14.3296	5.00281	3.82286	4.52338	4.20963			15.2695	11.4517	11.011	11.1406	11.6996
			14.3296	5.00281	3.82286	4.52338	4.20963			15.4238	11.4643	11.011	11.147	11.7974
			14.8061	5.00281	3.82286	4.52338	4.20963			15.6592	11.5018	11.011	11.2176	11.8641
			14.8123	5.00281	3.82286	4.52338	4.20963			15.7688	11.5205	11.0435	11.2431	11.8641
			14.8123	5.00281	3.82286	4.52338	4.20963			16.0528	11.5949	11.063	11.2622	11.8882
			14.8554	5.00281	3.82286	4.52338	4.20963			16.0752	11.5949	11.1406	11.2622	11.9784
			15.1958	5.00281	3.82286	4.52338	4.20963			16.1509	11.6996	11.1855	11.37	11.9784
			15.1958	5.00281	3.82286	4.52338	4.20963			16.3583	11.7486	11.1855	11.3889	12.0381
			15.1958	5.00281	3.82286	4.52338	4.20963			16.774	11.7974	11.2622	11.3889	12.056
			15.4876	5.00281	3.82286	4.52338	4.20963			17.0834	11.7974	11.3004	11.3952	12.056
			15.4876	5.00281	3.82286	4.52338	4.20963			17.1505	11.7974	11.3637	11.3952	12.056
			15.4876	5.00281	3.82286	4.52338	4.2312			17.3501	11.7974	11.37	11.3952	12.0798
			16.3148	5.33844	3.82286	5.00281	4.52338			17.5106	11.7974	11.37	11.4204	12.1272
			16.7076	5.33844	3.82286	5.00281	4.52338			17.6086	11.8882	11.4204	11.4204	12.1449
			17.0806	5.33844	3.82286	5.00281	4.52338			17.6778	11.8882	11.4517	11.4204	12.2274
			17.0806	5.33844	3.82286	5.00281	4.52338			17.7426	11.8882	11.4643	11.4517	12.2917
			17.8341	5.33844	3.82286	5.00281	4.52338			17.9596	11.8882	11.5018	11.5018	12.3209
			18.1539	5.33844	3.82286	5.00281	4.52338			18.0909	11.8943	11.5205	11.5205	12.3325
			18.9996	5.33844	3.82286	5.00281	4.52338			18.1068	11.9604	11.5205	11.5205	12.3325
			18.9996	5.33844	3.82286	5.00281	4.52338			18.1819	11.9604	11.5205	11.5391	12.3325
			19.7168	5.33844	3.82286	5.00281	4.52338			18.2016	12.0381	11.6689	11.5887	12.3674
			20.4625	5.33844	3.82286	5.00281	4.52338			18.5026	12.0381	11.6689	11.5887	12.4079
			23.504	5.33844	3.82286	5.00281	4.52338			18.5298	12.0381	11.6689	11.5949	12.4252
			24.6015	5.33844	3.82286	5.00281	4.52338			18.6225	12.056	11.6935	11.6197	12.5001
			28.0406	5.33844	3.82286	5.00281	4.52338			18.6533	12.0857	11.6935	11.6689	12.5058
			28.3967	5.33844	3.82286	5.00281	4.52338			18.6533	12.1272	11.6935	11.6935	12.5459
			28.4192	5.33844	3.82286	5.00281	4.52338			18.6878	12.1272	11.6996	11.6935	12.5516
				5.33844	3.82286	5.00281	4.52338			19.2327	12.1272	11.6996	11.6996	12.5516
				5.33844	3.82286	5.00281	4.52338			19.3146	12.1272	11.6996	11.6996	12.5916
				5.6864	3.82286	5.00281	4.52338			19.348	12.1449	11.7486	11.7486	12.6086
				5.6864	4.20963	5.00281	4.52338			19.4515	12.1744	11.7669	11.7608	12.6143
				5.6864	4.20963	5.00281	5.00281			19.4994	12.198	11.7669	11.7608	12.6598
				5.6864	4.20963	5.00281	5.00281			19.8495	12.198	11.7669	11.7669	12.6994
				5.6864	4.20963	5.00281	5.00281			20.133	12.2156	11.7852	11.8338	12.7276
				5.6864	4.20963	5.00281	5.00281			20.165	12.2156	11.7974	11.8641	12.7332
				5.6864	4.20963	5.00281	5.00281			20.2502	12.2274	11.8338	11.8882	12.7332
				5.6864	4.20963	5.00281	5.00281			20.5037	12.3209	11.858	11.8882	12.8789
				5.6864	4.20963	5.00281	5.00281			20.5317	12.3325	11.858	11.8882	12.8844
				5.6864	4.20963	5.00281	5.00281			20.7368	12.4079	11.8882	11.8943	12.8844
				5.6864	4.20963	5.00281	5.00281			21.6938	12.4079	11.8882	11.9604	12.9011
				6.1643	4.20963	5.00281	5.00281			21.8027	12.4252	11.8943	11.9604	12.9289
				6.1643	4.20963	5.00281	5.00281			21.8585	12.4598	11.8943	11.9604	12.9455
				6.1643	4.20963	5.00281	5.00281			21.9633	12.4943	11.8943	11.9784	12.9566
				6.1643	4.20963	5.00281	5.00281			22.022	12.5058	11.9784	11.9784	12.9566
				6.1643	4.20963	5.00281	5.00281			22.0513	12.5058	11.9784	11.9784	12.9566
				6.1643	4.20963	5.00281	5.00281			22.2328	12.5058	11.9784	12.0322	12.9677
				6.1643	4.20963	5.00281	5.00281			22.3518	12.523	12.0322	12.0381	13.0174
				6.1643	4.20963	5.00281	5.33844			22.4255	12.523	12.0322	12.056	13.0339
				6.1643	4.20963	5.00281	5.33844			22.4639	12.5402	12.0381	12.0798	13.0339
				6.1643	4.20963	5.00281	5.33844			22.7306	12.5402	12.0381	12.0857	13.0449
				6.1643	4.20963	5.00281	5.33844			23.0596	12.5459	12.0381	12.1213	13.0614
				6.1643	4.20963	5.00281	5.6864			23.1341	12.5516	12.0381	12.1272	13.0614
				6.1643	4.20963	5.00281	5.6864			23.2393	12.5916	12.0381	12.1272	13.0833
				6.1643	4.20963	5.33844	5.6864			23.5521	12.5916	12.0857	12.1272	13.0833
				6.1643	4.20963	5.33844	5.6864			23.5856	12.6086	12.1035	12.1272	13.1271
				6.1643	4.20963	5.33844	5.6864			23.8878	12.6994	12.1272	12.1272	13.1326
				6.1643	4.20963	5.33844	5.6864			23.8908	12.705	12.1272	12.1272	13.149
				6.1643	4.20963	5.33844	5.6864			23.9568	12.705	12.1272	12.1449	13.1762
				6.1643	4.20963	5.33844	6.1643			24.1061	12.7276	12.1744	12.198	13.1762
				6.1643	4.20963	5.33844	6.1643			24.2011	12.7332	12.2156	12.2156	13.1762
				6.1643	4.20963	5.33844	6.1643			24.3194	12.7782	12.2156	12.2274	13.1926
				6.1643	4.20963	5.33844	6.1643			24.4312	12.7782	12.2391	12.2391	13.1926
				6.1643	4.20963	5.33844	6.1643			25.1831	12.7782	12.2917	12.2391	13.2306
				6.1643	4.20963	5.33844	6.1643			25.277	12.8566	12.3209	12.2917	13.2306
				6.1643	4.20963	5.33844	6.41124			25.7577	12.8621	12.3325	12.3325	13.2306
				6.1643	4.20963	5.33844	6.83867			25.9851	12.8621	12.3848	12.3325	13.2522
				6.41124	4.20963	5.33844				26.1612	12.8621	12.4943	12.3325	13.2631
				6.41124	4.20963	5.33844				26.3361	12.8677	12.523	12.3325	13.2631
				6.41124	4.20963	5.33844				26.4449	12.8677	12.523	12.3325	13.2793
				6.41124	4.20963	5.33844				27.3412	12.8789	12.5402	12.3383	13.2793
				6.41124	4.20963	5.33844				27.675	12.8844	12.5402	12.3674	13.3009
				6.41124	4.20963	5.33844				27.8172	12.8844	12.5459	12.3848	13.3009
				6.41124	4.20963	5.33844				27.9638	12.8844	12.5916	12.4079	13.3063
				6.41124	4.20963	5.33844				28.0407	12.9011	12.5916	12.4252	13.3224
				6.41124	4.20963	5.33844				28.7207	12.9289	12.5916	12.4252	13.3923
				6.41124	4.52338	5.33844				29.051	12.9289	12.5916	12.4252	13.3923
				6.41124	4.52338	5.33844				29.6329	12.9289	12.6086	12.4598	13.403
				6.83867	4.52338	5.33844				30.0775	12.9289	12.6143	12.5001	13.403
				6.83867	4.52338	5.33844				31.3848	12.9566	12.6994	12.5058	13.4244
				6.83867	4.52338	5.33844				31.8994	12.9566	12.705	12.5058	13.4244
				6.83867	4.52338	5.33844					12.9677	12.7276	12.523	13.435
				6.83867	4.52338	5.6864					12.9677	12.7332	12.523	13.435
				6.83867	4.52338	5.6864					13.0174	12.7332	12.523	13.435
				6.83867	4.52338	5.6864					13.0174	12.7782	12.523	13.4511
				6.83867	4.52338	5.6864					13.0174	12.7782	12.5459	13.4511
				6.83867	4.52338	5.6864					13.0174	12.8174	12.5516	13.4883
				6.83867	4.52338	5.6864					13.0449	12.8174	12.5516	13.4883
				6.83867	4.52338	6.1643					13.0614	12.8174	12.5916	13.5202
				6.83867	4.52338						13.0614	12.8566	12.5916	13.5202
				7.31621	4.52338						13.0614	12.8677	12.5916	13.552
				7.31621	4.52338						13.0614	12.8677	12.5916	13.552
				7.59794	4.52338						13.0833	12.8789	12.5916	13.5626
				7.59794	5.00281						13.149	12.8789	12.5916	13.5785
				7.98483	5.00281						13.149	12.8844	12.5916	13.5785
				8.76984	5.00281						13.149	12.8844	12.5916	13.5785
				10.6082	5.00281						13.2143	12.8844	12.5916	13.5996
					5.00281						13.2306	12.9011	12.5916	13.5996
					5.00281						13.2306	12.9455	12.6086	13.6417
					5.00281						13.2522	12.9566	12.6086	13.6575
					5.00281						13.2522	12.9566	12.6086	13.6575
					5.00281						13.2577	12.9566	12.6143	13.6575
					5.00281						13.2577	12.9566	12.6427	13.6575
					5.00281						13.2577	12.9677	12.6427	13.6575
					5.00281						13.2631	12.9677	12.705	13.6575
					5.00281						13.2631	13.0449	12.705	13.6627
					5.00281						13.3009	13.0833	12.705	13.6837
					5.00281						13.3063	13.1271	12.705	13.6837
					5.00281						13.3063	13.1326	12.705	13.6837
					5.00281						13.3063	13.149	12.7276	13.7204
					5.00281						13.3224	13.149	12.7276	13.7256
					5.00281						13.3224	13.149	12.7332	13.7256
					5.00281						13.344	13.1762	12.7332	13.7256
					5.00281						13.344	13.2143	12.7782	13.7256
					5.00281						13.344	13.2306	12.8621	13.7308
					5.00281						13.3869	13.2306	12.8677	13.7308
					5.00281						13.3869	13.2522	12.8844	13.7726
					5.00281						13.3923	13.2577	12.9011	13.7882
					5.00281						13.3923	13.2793	12.9011	13.7882
					5.00281						13.403	13.2793	12.9011	13.7882
					5.00281						13.4244	13.3009	12.9289	13.7882
					5.00281						13.4244	13.3009	12.9289	13.8712
					5.00281						13.435	13.3009	12.9289	13.8918
					5.00281						13.4511	13.3063	12.9289	13.8918
					5.00281						13.4511	13.3063	12.9289	13.9382
					5.33844						13.4511	13.3224	12.9566	13.9382
					5.33844						13.4883	13.344	12.9566	13.9382
					5.33844						13.5202	13.3923	12.9566	13.9691
					5.33844						13.5626	13.3923	12.9566	13.9691
					5.33844						13.5626	13.3923	12.9677	13.9691
					5.33844						13.6417	13.403	12.9677	13.9691
					5.33844						13.6575	13.403	12.9677	13.9691
					5.33844						13.6575	13.4244	12.9677	14.0152
					5.33844						13.6575	13.4511	12.9677	14.0152
					5.33844						13.6575	13.4511	13.0174	14.0204
					5.33844						13.6627	13.4883	13.0174	14.0204
					5.33844						13.6627	13.552	13.0174	14.0204
					5.33844						13.6837	13.5996	13.0449	14.0357
					5.33844						13.6837	13.5996	13.0449	14.0561
					5.33844						13.7204	13.5996	13.0614	14.0561
					5.33844						13.7204	13.6627	13.0614	14.0561
					5.6864						13.7256	13.6837	13.0614	14.0561
					5.6864						13.7256	13.6837	13.0833	14.0612
					5.6864						13.7256	13.689	13.1271	14.0612
					5.6864						13.7673	13.689	13.1271	14.0765
					5.6864						13.7726	13.689	13.1326	14.0918
					5.6864						13.7726	13.689	13.149	14.0969
					5.6864						13.7882	13.689	13.149	14.1426
					5.6864						13.7882	13.7256	13.149	14.1426
					5.6864						13.7882	13.7256	13.149	14.1426
					5.6864						13.7882	13.7308	13.149	14.1831
					5.6864						13.8918	13.7673	13.1926	14.1983
					5.6864						13.8918	13.7673	13.2143	14.1983
					5.6864						13.8918	13.7882	13.2143	14.1983
					6.1643						13.8918	13.7882	13.2306	14.1983
					6.1643						13.8918	13.8245	13.2306	14.2185
					6.1643						13.9073	13.8918	13.2522	14.2336
					6.1643						13.9073	13.9279	13.2631	14.2336
					6.1643						13.9073	13.9279	13.2793	14.2387
					6.1643						13.9279	13.9279	13.3009	14.2387
					6.1643						13.9279	13.9279	13.3063	14.2387
					6.1643						13.9691	13.9382	13.344	14.2588
					6.1643						13.9691	13.9691	13.344	14.2588
					6.1643						13.9691	13.9691	13.344	14.2588
					6.41124						13.9691	13.9691	13.3869	14.2588
					6.41124						13.9742	13.9742	13.3923	14.2588
					6.41124						14.0152	14.0204	13.3923	14.2588
					6.41124						14.0204	14.0561	13.3923	14.2639
					6.41124						14.0612	14.0561	13.403	14.2639
					6.41124						14.0612	14.0918	13.4244	14.2789
					6.41124						14.0765	14.0969	13.435	14.3191
					6.83867						14.0969	14.1426	13.4511	14.3391
					6.83867						14.1426	14.1426	13.4511	14.399
					6.83867						14.1426	14.1528	13.4511	14.399
					6.83867						14.1831	14.2789	13.4511	14.399
					6.83867						14.1983	14.3191	13.4511	14.399
					6.83867						14.2185	14.3391	13.5361	14.399
					6.83867						14.2185	14.399	13.5626	14.4139
					6.83867						14.2336	14.399	13.5785	14.4139
					7.31621						14.2336	14.399	13.5785	14.4239
					7.31621						14.2336	14.4139	13.5785	14.4388
					7.31621						14.2588	14.4139	13.6364	14.4736
					7.31621						14.2588	14.4239	13.6417	14.4736
					7.31621						14.2639	14.4239	13.6417	14.4736
					7.31621						14.294	14.4239	13.6575	14.4983
					7.59794						14.3741	14.4388	13.6627	14.4983
					7.98483						14.394	14.4636	13.6627	14.5181
					7.98483						14.399	14.4736	13.6627	14.5526
					7.98483						14.399	14.4736	13.6627	14.5723
					7.98483						14.4139	14.4736	13.6837	14.5723
					8.76984						14.4139	14.4736	13.6837	14.6166
					8.76984						14.4239	14.5181	13.689	14.6166
					8.76984						14.4239	14.5526	13.7204	14.6215
					9.04669						14.4388	14.5723	13.7204	14.6215
					9.04669						14.4736	14.5723	13.7256	14.6215
					9.04669						14.4736	14.5723	13.7308	14.6215
					9.45162						14.4736	14.5773	13.7882	14.6362
					9.45162						14.4983	14.6362	13.7882	14.6362
					9.45162						14.5033	14.7095	13.7882	14.6362
					9.45162						14.5181	14.7339	13.8245	14.7095
					9.45162						14.5723	14.7339	13.8712	14.7339
					9.93224						14.6166	14.8503	13.8918	14.7534
					9.93224						14.6215	14.8551	13.9279	14.7777
					10.2669						14.6215	14.8551	13.9279	14.7922
					10.6082						14.6215	14.9226	13.9279	14.7922
					10.6082						14.6313	14.9466	13.9691	14.7922
					11.022						14.6313	15.0089	14.0152	14.7922
					11.0386						14.6362	15.0232	14.0152	14.8165
					11.4369						14.7095	15.0804	14.0204	14.8503
					11.4369						14.7095	15.0852	14.0561	14.8503
											14.7339	15.0947	14.0612	14.8503
											14.7388	15.1374	14.0612	14.8503
											14.7388	15.1516	14.0969	14.8551
											14.7534	15.1942	14.0969	14.8551
											14.7534	15.213	14.1426	14.8937
											14.7728	15.2507	14.1831	14.9226
											14.7728	15.2695	14.1831	14.9226
											14.7922	15.2695	14.1831	14.9274
											14.7922	15.2883	14.1983	14.9274
											14.8165	15.3211	14.2185	14.985
											14.8503	15.3398	14.2387	14.985
											14.8503	15.3819	14.2639	14.985
											14.8551	15.4238	14.2639	15.0089
											14.8841	15.5719	14.2639	15.0089
											14.8841	15.5719	14.3191	15.0089
											14.8841	15.5995	14.4239	15.0375
											14.9082	15.6179	14.4239	15.0375
											14.9226	15.6179	14.4239	15.0804
											14.9226	15.6179	14.4239	15.0804
											14.9418	15.6455	14.4239	15.0947
											14.9418	15.6821	14.4388	15.1516
											14.985	15.7642	14.4736	15.1516
											14.985	15.8051	14.4983	15.1563
											14.9993	15.8595	14.5033	15.1611
											15.0089	15.864	14.5033	15.1611
											15.0089	15.9137	14.5526	15.1705
											15.0804	15.9272	14.5526	15.246
											15.0804	15.9272	14.6362	15.2695
											15.0852	15.9812	14.7095	15.2695
											15.0947	16.1952	14.7339	15.3258
											15.0947	16.2703	14.7339	15.3258
											15.0947	16.2924	14.7339	15.3398
											15.1374	16.3539	14.7339	15.3398
											15.1516	16.3977	14.7339	15.3398
											15.2272	16.4108	14.7922	15.3398
											15.2366	16.4458	14.7922	15.3492
											15.2695	16.615	14.8165	15.3819
											15.2695	16.7698	14.8551	15.3819
											15.2883	16.774	14.8841	15.4191
											15.3398	16.8125	14.9274	15.4191
											15.4238	16.821	14.9418	15.4517
											15.4563	16.8764	15.0089	15.4563
											15.4563	17.3128	15.0232	15.4749
											15.4609	17.449	15.0375	15.4749
											15.5304	17.4614	15.0804	15.535
											15.535	17.6575	15.0804	15.5489
											15.5442	17.8675	15.1563	15.6041
											15.5442	18.8408	15.1942	15.6179
											15.5442	19.2886	15.213	15.6179
											15.5489	19.4368	15.2695	15.6592
											15.5489	19.4515	15.2883	15.6821
											15.5719	22.0871	15.3819	15.6958
											15.5719	22.9317	15.3819	15.6958
											15.6041	24.6214	15.5442	15.7141
											15.6041	24.6214	15.5489	15.7141
											15.6179	24.6476	15.5995	15.7642
											15.6179	24.8158	15.6179	15.7688
											15.6179	25.8162	15.8051	15.8233
											15.6179	26.0926	15.8051	15.8278
											15.6455		15.8278	15.9272
											15.6958		15.9317	15.9317
											15.7551		15.9497	15.9317
											15.7642		16.0707	15.9812
											15.7688		16.0707	15.9857
											15.8051		16.0707	16.0528
											15.8187		16.0752	16.0752
											15.8595		16.1153	16.0796
											15.9002		16.1153	16.093
											15.9137		16.1819
											15.9137		16.2703
											15.9272		16.5024
											15.9857		16.615
											16.0707		16.615
											16.0796		16.6711
											16.0796		16.684
											16.093		16.7055
											16.1064		16.7355
											16.1064		16.821
											16.1153		16.8764
											16.2703		17.0161
											16.2703		17.0624
											16.288		17.3128
											16.3539		17.3459
											16.4458		17.3501
											16.4458		17.379
											16.4632		17.4285
											16.5371		17.787
											16.5458		17.8675
											16.615		17.9636
											16.6409		18.0592
											16.7355		18.2213
											16.8125		18.2449
											16.8764		18.2842
											16.9781		18.6533
											17.0161		19
											17.0245		19.2028
											17.0245		19.3517
											17.0918		20.5317
											17.1128		21.6441
											17.1755		22.3261
											17.2297		23.3655
											17.2755		23.716
											17.4408		23.9208
											17.4614		24.0644
											17.6249		24.0912
											17.6697		24.1031
											17.8675		24.8158
											18.2213		26.0596
											18.6878
											18.7568
											18.9395
											18.9433
											18.9433
											18.9547
											19.2439
											20.1721
											20.7091
											21.947
											22.2328
											22.5817
											22.6071
											23.4269
											23.8518
											25.0374
											25.2173

## Sheet: Fig. 5b
Fig. 5b	raw data
			1/kappa =5									1/kappa =4
		trial	10 mV	20 mV	30 mV	40 mV	50 mV	60 mV	70 mV		trial	10 mV	20 mV	30 mV	40 mV	50 mV	60 mV	70 mV
		1	3.12415	3.68665	4.6743	5.29165	6.62688	8.19559	8.77602		1	3.29572	3.54019	4.52848	5.14235	6.03829	7.9219	8.29303
		2	3.05127	3.7014	4.76121	5.10371	6.54357	7.32582	9.25648		2	2.90912	3.82124	4.25324	5.16684	5.998	6.60678	7.78238
		3	3.07069	3.76057	4.85198	5.54088	6.76443	8.03794	8.90966		3	3.06069	3.70271	4.38476	5.43144	5.86101	7.64788	7.97803
		4	3.07429	3.86027	4.54328	5.51252	7.11842	7.81247	8.03717		4	3.04632	3.71148	4.2596	5.06366	6.18473	7.1501	8.05511
		5	3.18006	3.77199	4.18223	5.41268	6.32811	6.74332	9.19064		5	3.04485	3.36885	4.44907	4.91859	5.79945	6.84983	7.96928
		6	3.06486	3.51757	4.4107	5.79489	6.92289	7.49185	9.67036		6	2.91511	3.61487	4.42109	4.95151	5.99639	8.05487	8.14224
		7	3.10243	3.8802	4.60789	5.39452	6.7075	7.59744	9.40854		7	3.24234	3.72235	4.54978	5.3783	5.82624	6.9296	7.73723
		8	3.11203	3.97704	4.38207	5.69748	7.10783	7.19744	8.53111		8	3.10227	3.88916	4.29364	5.45031	6.28426	7.13891	8.85884
		9	3.15363	3.61892	4.3985	5.02802	6.58752	7.70258	8.78795		9	3.1851	3.60331	4.27229	4.9402	6.13391	6.97952	8.70111
		10	3.1935	3.53749	4.45222	5.53288	6.54044	8.43248	8.68557		10	3.18043	3.75399	4.07855	5.17953	5.77182	7.40318	7.87917
			1/kappa =3									1/kappa =2.5
		trial	10 mV	20 mV	30 mV	40 mV	50 mV	60 mV	70 mV		trial	10 mV	20 mV	30 mV	40 mV	50 mV	60 mV	70 mV
		1	2.99188	3.4767	3.71051	4.3885	4.75207	6.09797	6.81952		1	3.18989	3.48243	3.86345	4.17796	4.25934	5.62891	6.02062
		2	2.99625	3.47779	3.81766	4.72077	5.09574	5.93977	6.51454		2	3.06292	3.32266	3.63791	4.18477	5.095	5.54225	5.75212
		3	3.3164	3.53932	4.14059	4.38368	5.13153	5.93566	6.68514		3	2.87164	3.5434	3.7747	4.35976	4.56563	5.25921	6.42126
		4	3.33805	3.35366	4.18601	4.6049	5.18365	6.04819	6.85154		4	3.12476	3.24515	3.72414	4.19502	4.36705	5.29141	5.49486
		5	2.89473	3.50248	4.12007	4.36084	5.24808	6.69402	6.91772		5	3.17833	3.49644	3.92546	3.98029	4.9718	5.44837	5.88279
		6	3.12813	3.38178	4.08368	4.13681	5.62076	6.4312	6.28833		6	3.10387	3.40845	3.70695	4.36402	4.874	5.14332	6.14801
		7	2.9957	3.60096	4.0006	4.40338	5.27721	6.81463	7.49527		7	3.04049	3.37069	3.72918	4.2798	4.88149	5.5742	5.54085
		8	3.09298	3.32307	4.01325	4.60972	4.92679	6.09256	6.85844		8	3.07427	3.36188	3.57142	4.19387	4.31054	5.36375	5.6424
		9	3.20492	3.52966	4.0453	4.37459	4.93847	6.82247	6.89162		9	3.0291	3.51574	3.41931	3.82986	4.772	5.29451	6.37136
		10	3.16319	3.41609	3.76083	4.57775	5.15652	6.08647	6.85668		10	2.99663	3.44685	4.12628	4.12839	4.432	5.35936	6.08075
			1/kappa =2
		trial	10 mV	20 mV	30 mV	40 mV	50 mV	60 mV	70 mV
		1	3.28631	3.25372	3.64767	4.0128	3.97268	4.64827	4.71479
		2	3.05005	3.05497	3.76813	3.69474	4.0536	4.50945	5.13984
		3	2.93775	3.28028	3.67928	3.57503	3.97017	4.84235	4.79155
		4	2.92103	3.225	3.38327	3.57477	4.30564	4.26595	4.84818
		5	2.95029	3.09623	3.45921	3.59039	4.24566	4.38354	5.04835
		6	3.16918	3.29469	3.47374	3.7957	4.15842	4.56184	4.70627
		7	3.28567	3.12898	3.67337	3.67626	4.14714	4.29167	4.83227
		8	3.10852	3.51582	3.52357	3.60316	3.73317	4.18722	4.71088
		9	3.0305	3.13998	3.55277	3.87189	4.15342	4.46751	4.6906
		10	3.03204	3.24767	3.46952	3.87127	3.84124	4.27178	4.95095

## Sheet: SI Fig. 2
SI Fig. 2	raw data
				time (h)
				0	0.25	0.5	1	2	4	6	12	24
			zeta potential (mV)	-21.8	-20.6	-11.5	-16.9	-24.2	-41.2	-34.8	-52.1	-59.7
				-17.4	-31.9	-24.5	-9.29	-33.1	-20.2	-34.7	-23.5	-46.5
				-13.2	-29.9	-34.7	-27.5	-47.3	-27.4	-23.4	-33.6	-38.9
				-11.6	-15.9	-23.4	-38.1	-10.8	-17.5	-57.7	-51.9	-48.8
				-9.26	-19.7	-18.3	-12.4	-23.3	-28.9	-28.5	-46.4	-60.4
				-9.47	-5.12	-12.8	-20.8	-11.7	-18.7	-25	-63	-40.4
				-19.9	-7.94	-16.3	-14.4	-21	-28.81	-21.4	-45.2	-59
				-14.5	-29.7	-18.9	-31.6	-40.6	-22.59	-39.81	-61.28	-57.3
				-22.4	-25.4	-15.2	-27.9	-27.3	-29.5	-53.14	-56.23
				-10.4	-21.08	-33.68	-46.32	-26.4	-48.4	-48.59	-33.75
				-12.6	-17.06	-19.87	-25.18	-50.54	-47.1	-56.43
				-9.93	-18.2	-33.67	-10.64	-12.25	-45.4	-35.2
				-18.6		-8.507	-17	-19.71	-33.01
				-13.9		-15.21	-41.3
				-10.56

## Sheet: SI Fig. 7
SI Fig. 7	raw data
				k_s^input (nN/m)
			trial	20	30	50	100	150	200
		k_s(BD) (nN/m)	1	23.5813	32.5274	51.4378	106.421	149.044	208.22
			2	19.9106	30.2124	49.2468	94.1653	150.702	202.478
			3	20.1936	29.2427	48.1756	103.884	150.024	204.151
			4	20.5946	25.3099	48.0398	100.792	149.798	201.619
			5	22.0627	28.2439	51.9808	104.072	145.023	208.482
			6	19.7516	32.9526	51.1124	99.5451	142.393	196.791
			7	19.0241	31.7947	50.6258	104.943	152.536	194.153
			8	21.9585	31.3929	53.7419	96.3295	152.369	201.857
			9	18.9027	28.7457	55.54	104.311	150.547	190.799
			10	19.8147	27.5729	52.4045	101.54	152.91	199.972

## Sheet: SI Fig. 9j
SI Fig. 9j	raw data
			CV
		trial	0	0.02	0.05	0.09	0.13	0.16	0.2
		1	4.75207	5.12307	5.11483	5.28035	5.13928	5.23876	5.20059
		2	5.09574	5.31087	5.17127	5.53631	4.93127	5.35027	4.92411
		3	5.13153	5.12191	5.20378	5.06481	5.06163	5.4395	5.29712
		4	5.18365	5.13205	5.11293	5.49174	5.75807	5.05679	5.2743
		5	5.24808	5.53739	5.2897	5.27953	5.34722	4.98938	4.91696
		6	5.62076	5.35673	5.48695	5.08263	5.23022	5.3691	5.46702
		7	5.27721	5.23451	5.26493	5.29102	4.84774	5.28087	5.19283
		8	4.92679	5.21654	5.08609	5.06634	4.9406	4.6778	5.082
		9	4.93847	5.38105	5.16062	4.93939	4.93358	5.33568	5.24459
		10	5.15652	5.27196	5.35806	5.49597	5.25059	5.20967	4.94435

## Sheet: SI Fig. 10d
SI Fig. 10d	raw data
			D (um)
			initial	10 min	20 min	30 min	1 h	4 h	8 h	12 h	24 h
			0.601	1.50347	1.03735	1.20782	0.950076	0.495518	0.283238	0.40561	0.331592
			1.094	2.23064	1.3703	1.2747	0.647548	0.306438	0.368218	0.484046	0.569366
			1.02	1.46208	1.29442	1.34362	1.48656	0.25494	0.57285	0.57285	0.488975
			1.108	1.86378	1.6996	0.783516	0.677546	0.461101	0.608202	0.431443	0.494669
			1.286	1.40149	1.99117	1.46208	0.55237	0.283238	0.524752	0.33992	0.397621
			1.075	1.34362	1.8167	0.903337	0.608372	0.242023	0.342554	0.482346	0.538178
			0.889	2.39304	1.64122	1.58071	0.63769	0.323009	0.495518	0.358276	0.516933
			1.202	1.7081	1.42452	0.968942	0.772468	0.240323	0.459572	0.481582	0.506736
			0.709	1.8869	1.68362	1.44466	0.67984	0.522287	0.331847	0.443341	0.443341
			0.694	1.44466	1.19652	1.61683	1.07432	0.345784	0.579904	0.600214	0.433313
			0.783	1.79265	1.16057	1.21674	0.790654	0.215764	0.503676	0.400596	0.369323
			0.601	1.71022	1.32739	0.8498	0.691652	0.447845	0.400851	0.33992	0.31672
			1.111	1.69323	1.22337	1.18972	0.912175	0.291651	0.383005	0.243638	0.342299
			0.701	1.64997	1.30342	1.10474	1.20451	0.228341	0.342554	0.425835	0.443341
			0.717	1.81866	1.21674	1.20179	0.59554	0.25647	0.477418	0.522287	0.4249
			0.654	1.83446	1.33079	1.69323	0.840792	0.323009	0.309327	0.394562	0.345784
			0.68	1.21674	1.12259	1.07491	0.935205	0.456767	0.4679	0.34111	0.48736
			1.023	1.45214	1.06225	1.03735	0.482346	0.284683	0.400851	0.278989	0.481582
			1.035	1.75195	1.36036	1.02333	0.861527	0.261144	0.300489	0.16996	0.544892
			1.154	1.6696	1.46327	1.03735	0.878098	0.200298	0.558828	0.501977	0.34111
			0.855	1.32195	1.42452	0.647208	0.817593	0.172339	0.454643	0.400596	0.31672
			0.808	2.1245	1.43778	0.919229	0.912175	0.288847	0.437987	0.566562	0.283238
			1.237	1.75195	1.71864	0.721055	0.68103	0.242023	0.613131	0.474868	0.228341
			1.115	1.6034	1.57272	0.663694	0.889486	0.29573	0.603868	0.418272	0.439771
			0.765	1.69323	1.44525	1.14009	0.567241	0.40561	0.450649	0.369323	0.53223
			0.685	2.5494	1.33079	0.919229	0.522287	0.454133	0.383005	0.330317	0.369323
			0.686	1.72068	1.49446	0.700745	0.433313	0.331592	0.395157	0.431443	0.372552
			0.943	1.45214	1.31235	0.537498	0.63905	0.766945	0.335926	0.34111	0.481582
			0.766	1.86956	1.10474	0.783516	0.793118	0.16996	0.437987	0.368218	0.52917
			0.959	1.6034	1.42834	0.950076	0.516933	0.25647	0.304143	0.425835	0.456767
			1.01	1.80073	1.11774	0.783516	0.608202	0.549991	0.383005	0.481582	0.40561
			0.884	1.64122	1.38398	0.874954	0.549991	0.141662	0.437987	0.461101	0.488975
			0.992	1.68677	1.29994	1.44466	0.600894	0.447845	0.371023	0.345784	0.482346
			1.051	1.86565	1.38398	1.11774	0.734822	0.484896	0.378246	0.544127	0.31672
			1.088	1.92667	1.87007	1.19278	0.583983	0.283238	0.396857	0.481582	0.481582
			0.841	1.77447	0.927982	0.887191	0.581178	0.34111	0.304143	0.495518	0.537498
			1.108	1.7081	1.16907	0.994691	0.963078	0.354961	0.329807	0.474868	0.495518
			1.108	1.74362	1.58641	0.700745	0.797707	0.358276	0.408669	0.394562	0.380031
			1.118	1.95641	1.02766	0.783516	0.708138	0.331592	0.361165	0.454133	0.501127
			0.95	2.28027	0.875974	0.950076	0.668538	0.283238	0.458637	0.301084	0.494669
			1.075	1.72068	1.23875	1.14332	0.749949	0.283238	0.4249	0.34111	0.484046
			1.237	1.74982	1.31991	0.8498	0.439771	0.283238	0.408074	0.482346	0.447845
			1.217	1.98207	1.5355	1.14009	0.623158	0.501977	0.332527	0.538943	0.600214
			1.208	1.80073	1.53907	0.991037	0.938604	0.116763	0.55152	0.623158	0.495518
			1.065	1.29442	1.26756	1.0648	0.823456	0.510645	0.485406	0.428639	0.709838
			1.156	1.10797	1.09242	1.10474	0.647208	0.569366	0.513874	0.440621	0.453198
			1.105	1.48656	1.50228	1.93788	0.882262	0.412408	0.490505	0.368218	0.40561
			1.278	1.55072	1.415	1.19278	0.781391	0.253325	0.553985	0.661314	0.633441
			1.106	1.34362	1.47984	1.02333	0.4249	0.215764	0.479287	0.628937	0.519993
			0.95	1.39376	1.38925	0.991037	0.567241	0.408499	0.454473	0.549991	0.443341
