# Supplementary material for: Nonequilibrium ordering dynamics of confined soft alginate hydrogel colloids driven by time-evolving electrostatic interactions
Source: Nat Commun. 2026 Mar 9;17:3662. doi: 10.1038/s41467-026-70266-w (PMC13100200; doi:10.1038/s41467-026-70266-w)
Supplement: Supplementary file 4 — Supplementary Data 2 (code) [file 41467_2026_70266_MOESM4_ESM.zip]

Archive with 3 entries (2 files):
- Supplementary Data 2/
- Supplementary Data 2/Code Fig. 5b,c.txt
- Supplementary Data 2/Code Supplementary Fig. 9.txt
