# Supplementary material for: Nonequilibrium ordering dynamics of confined soft alginate hydrogel colloids driven by time-evolving electrostatic interactions
Source: Nat Commun. 2026 Mar 9;17:3662. doi: 10.1038/s41467-026-70266-w (PMC13100200; doi:10.1038/s41467-026-70266-w)
Supplement: Supplementary file 4 — Supplementary Data 2 (code) [file 41467_2026_70266_MOESM4_ESM.zip › Supplementary Data 2/Code Supplementary Fig. 9.txt]

% Overdamped Brownian-dynamics with Yukawa repulsion considering particle-size polydispersity 
% (Supplementary Fig. 9)

clear; clc;

R00   = 1.42e-6;
N_1   = 10;                    
N_p   = N_1^2;

p = 0.13;

if p == 0 
    R0 = R00;
    R = R00 * ones(N_p,1);
else
    sigmaR = p * R00;
    k_shape  = (R00 / sigmaR)^2;  
    theta_sc = sigmaR^2 / R00;    
    R = gamrnd(k_shape, theta_sc, N_p, 1);  
    R = R * (R00 / mean(R));
    R0 = mean(R);  
end

N1_ref = 5; 
L0_phys_um = 62.86; 
L = (L0_phys_um * (N_1 / N1_ref)) / (R0*1e6);
density = N_p*pi/L^2;

spacing = L / N_1;  offset  = spacing / 2;
[Xm, Ym] = meshgrid(0:N_1-1, 0:N_1-1);
X = Xm(:) * spacing + offset;
Y = Ym(:) * spacing + offset;
X = mod(X + 0.01*spacing*randn(N_p,1), L);
Y = mod(Y + 0.01*spacing*randn(N_p,1), L);

kT   = 4.11e-21;
eta  = 2.269e-3;
gamma = 6*pi*eta*R;
D     = kT ./ gamma;

dt            = 1e-3;
T_total_fixed = 1000;
steps         = max(1, round(T_total_fixed/dt));
T_eq_s        = min(200, 0.5*T_total_fixed);
Neq           = min(steps, round(T_eq_s/dt));
dt_save       = 1/30;
saveEvery     = max(1, round(dt_save/dt));

zeta   = 50e-3;
lambda = 3e-6;
kappa  = 1/lambda;
eps0   = 8.854e-12;
er     = 7.92;
U0 = (4*pi*eps0*er*zeta^2*R0^2*kappa*exp(2*kappa*R0));

T_est    = max(0, steps - Neq);
T_frames = ceil(T_est / saveEvery) + 5;
XX = zeros(N_p, T_frames);
YY = zeros(N_p, T_frames);
iter = 0;

showViz  = true;      
viz_dt   = 10;        
vizEvery = max(1, round(viz_dt/dt));
maxVizN  = N_p;         

if showViz
    vizIdx = 1:N_p;    
    figSim = figure(100); clf; set(figSim, 'Color','w', 'Renderer','opengl');
    hScat = plot(X(vizIdx), Y(vizIdx), 'o'); hold on;
    axis equal manual; xlim([0 L]); ylim([0 L]); box on;
    rectangle('Position',[0,0,L,L],'EdgeColor','k','LineStyle','--','LineWidth',1);
    hTxt  = text(0.02*L, 0.98*L, sprintf('t = %.1f s', 0), ...
                 'VerticalAlignment','top','FontSize',10);
    hold off; drawnow;
end

U0_mat = zeros(N_p);
for n = 1:N_p
    for m = 1:N_p
        if m==n, continue; end
        Rn = R(n); Rm = R(m);
        U0_mat(n,m) = 4*pi*eps0*er*zeta^2*kappa*(Rn*Rm)*exp(kappa*(Rn+Rm));
    end
end

for i = 1:steps
    Fx = zeros(N_p,1);  Fy = zeros(N_p,1);
    for n = 1:N_p
        for m = 1:N_p
            if m == n, continue; end
            dx = X(n) - X(m);  dy = Y(n) - Y(m);
            dx = dx - L*round(dx/L);  dy = dy - L*round(dy/L);
            r_dimless = hypot(dx, dy);
            if r_dimless == 0, continue; end
            r = r_dimless * R0;

            U0 = U0_mat(n,m);
            Fmag = U0 * exp(-kappa*r) * (1 + kappa*r) / (kappa * r^2);
            Fx(n) = Fx(n) + Fmag * (dx / r_dimless);
            Fy(n) = Fy(n) + Fmag * (dy / r_dimless);
        end
    end
    X_SI = X*R0;  Y_SI = Y*R0;
    X_SI = X_SI + (Fx./gamma)*dt + sqrt(2*D*dt).*randn(N_p,1);
    Y_SI = Y_SI + (Fy./gamma)*dt + sqrt(2*D*dt).*randn(N_p,1);
    X = X_SI / R0;  Y = Y_SI / R0;
    X = mod(X, L);  Y = mod(Y, L);

    if showViz && mod(i, vizEvery) == 0
        set(hScat, 'XData', X(vizIdx), 'YData', Y(vizIdx));
        set(hTxt,  'String', sprintf('t = %.1f s', i*dt));
        drawnow limitrate;
    end

    if (i > Neq) && (mod(i, saveEvery) == 0)
        iter = iter + 1;  XX(:, iter) = X;  YY(:, iter) = Y;
    end
end
if iter < size(XX,2), XX(:, iter+1:end) = [];  YY(:, iter+1:end) = []; end

[XP, YP] = Fun_restore_periodic(XX, YY, L);
XX_um = XP * R0 * 1e6;  YY_um = YP * R0 * 1e6;  LL_um = L*R0*1e6;

opts = struct();
opts.dt_save        = 1/30;
opts.Tw_s           = 65;
opts.overlap        = 0;
opts.removeCOM      = true;
opts.removeRotation = true;
opts.retiling       = true;
opts.estimator      = '2D';
opts.tau_max_s      = [];
opts.sampleStride   = 1;
opts.plotHistogram  = false;

[ks, ks_err] = Fun_SpringConstant(XX_um, YY_um, LL_um, opts);
fprintf('ks = %.3f ± %.3f nN/m\n', ks, ks_err);

function [XP, YP] = Fun_restore_periodic(XX, YY, L)
    [Np, T] = size(XX);
    XP = XX;  YP = YY;
    for i = 1:Np
        for t = 2:T
            dx = XP(i,t) - XP(i,t-1);
            dy = YP(i,t) - YP(i,t-1);
            dx = dx - L*round(dx/L);
            dy = dy - L*round(dy/L);
            XP(i,t) = XP(i,t-1) + dx;
            YP(i,t) = YP(i,t-1) + dy;
        end
    end
end

function [ks, ks_err, dbg] = Fun_SpringConstant(XX_um, YY_um, L_um, opts)
    if nargin < 4 || ~isstruct(opts), opts = struct(); end
    dt_save        = getf(opts,'dt_save',[]);
    assert(~isempty(dt_save),'opts.dt_save must be provided.');
    [Np, T]        = size(XX_um);
    kT             = 4.11e-21;
    Tw_s           = getf(opts,'Tw_s', min(65, T*dt_save));
    overlap        = min(max(getf(opts,'overlap',0.5),0),0.9);
    removeCOM      = getf(opts,'removeCOM',false);
    removeRotation = getf(opts,'removeRotation',false);
    retiling       = getf(opts,'retiling',false);
    estimator      = getf(opts,'estimator','1D');
    tau_max_s      = getf(opts,'tau_max_s',[]);
    stride         = max(1, round(getf(opts,'sampleStride',1)));
    doHist         = getf(opts,'plotHistogram',false);
    if Np == 1, removeCOM = false; removeRotation = false; end
    W = max(10, round(Tw_s/dt_save));
    H = max(1, round((1-overlap)*W));
    starts = 1:H:(T-W+1);
    if isempty(starts), starts = 1; W = T; end
    ks_list = nan(numel(starts),1);
    lastUx = [];
    dbg = struct('u2_mean_um2',[],'varx_um2',[],'vary_um2',[],'frames_used',[]);
    for wi = 1:numel(starts)
        s0 = starts(wi); s1 = s0 + W - 1;
        Xw = XX_um(:, s0:s1);  Yw = YY_um(:, s0:s1);
        if removeCOM
            mx = mean(Xw,1,'omitnan');  my = mean(Yw,1,'omitnan');
            Xc = Xw - mx;  Yc = Yw - my;
        else
            Xc = Xw;  Yc = Yw;
        end
        if removeRotation
            Xref = mean(Xc,2,'omitnan');  Yref = mean(Yc,2,'omitnan');
            Xref = Xref - mean(Xref,'omitnan');  Yref = Yref - mean(Yref,'omitnan');
            [Xc, Yc] = kabsch_align_all(Xc, Yc, Xref, Yref);
        end
        if retiling
            LL = L_um;
            cx0 = mean(Xc,2,'omitnan');  cy0 = mean(Yc,2,'omitnan');
            Xc = Xc - LL*round(cx0/LL);  Yc = Yc - LL*round(cy0/LL);
        end
        Xc = Xc(:,1:stride:end);  Yc = Yc(:,1:stride:end);
        if ~isempty(tau_max_s)
            tauF = max(1, round(tau_max_s/dt_save));
            Tloc = size(Xc,2);
            mid  = ceil(Tloc/2);
            a = max(1, mid - tauF); b = min(Tloc, mid + tauF);
            Xseg = Xc(:,a:b);  Yseg = Yc(:,a:b);
            cx = mean(Xseg,2,'omitnan');  cy = mean(Yseg,2,'omitnan');
            Ux = Xseg - cx;  Uy = Yseg - cy;
        else
            cx = mean(Xc,2,'omitnan');  cy = mean(Yc,2,'omitnan');
            Ux = Xc - cx;  Uy = Yc - cy;
        end
        switch lower(estimator)
            case '1d'
                varx = mean(Ux(:).^2, 'omitnan');
                ks_w = (kT) / (varx * 1e-12) * 1e9;
            case '2d'
                u2 = Ux.^2 + Uy.^2;
                varu2 = mean(u2(:), 'omitnan');
                ks_w = (2*kT) / (varu2 * 1e-12) * 1e9;
            otherwise
                error('estimator must be ''1D'' or ''2D''.');
        end
        ks_list(wi) = ks_w;
        lastUx = Ux(isfinite(Ux));
        dbg.u2_mean_um2(end+1,1) = mean((Ux.^2+Uy.^2), 'all','omitnan');
        dbg.varx_um2     (end+1,1) = mean(Ux.^2, 'all','omitnan');
        dbg.vary_um2     (end+1,1) = mean(Uy.^2, 'all','omitnan');
        dbg.frames_used  (end+1,1) = size(Xc,2);
    end
    ks     = mean(ks_list, 'omitnan');
    ks_err = std (ks_list, 'omitnan');
    if doHist && ~isempty(lastUx)
        [counts, edges] = histcounts(lastUx, 30, 'Normalization','pdf');
        bc = edges(1:end-1) + diff(edges)/2; %#ok<NASGU>
    end
end

function v = getf(s, name, default)
    if isfield(s,name) && ~isempty(s.(name)), v = s.(name); else, v = default; end
end

function [Xal,Yal] = kabsch_align_all(X,Y,Xref,Yref)
    [~, T] = size(X);
    Pref = [Xref, Yref]; Xal=zeros(size(X)); Yal=zeros(size(Y));
    for t=1:T
        P = [X(:,t), Y(:,t)];
        m = all(isfinite(P),2);
        Pm = P(m,:); Prefm = Pref(m,:);
        if size(Pm,1) < 3, Xal(:,t)=X(:,t); Yal(:,t)=Y(:,t); continue; end
        H = Pm' * Prefm; [U,~,V] = svd(H); R = V*U';
        if det(R) < 0, V(:,2) = -V(:,2); R = V*U'; end
        Pal = (P * R); Xal(:,t)=Pal(:,1); Yal(:,t)=Pal(:,2);
    end
end
