# Supplementary material for: Nonequilibrium ordering dynamics of confined soft alginate hydrogel colloids driven by time-evolving electrostatic interactions
Source: Nat Commun. 2026 Mar 9;17:3662. doi: 10.1038/s41467-026-70266-w (PMC13100200; doi:10.1038/s41467-026-70266-w)
Supplement: Supplementary file 9 — Source Data [file 41467_2026_70266_MOESM9_ESM.xlsx]

## Sheet: Fig. 2e
Fig. 2e
		t (h)	<D> (μm)	standard deviation (std)	<r_cc> (μm)	std	\phi
		1	3.75952	1.2935	9.94909	3.09435	0.286
		4	3.88512	1.19123	11.6316	2.78589	0.1311
		6	4.49364	1.18586	12.6235	2.12435	0.1169
		8	4.61929	0.94269	11.9287	1.88968	0.1185
		12	4.9161	0.78403	12.6209	1.85125	0.1156

## Sheet: Fig. 2f
Fig. 2f
		1 h		4 h		6 h		8 h		12 h
		Δx (μm)	Δy (μm)	Δx (μm)	Δy (μm)	Δx (μm)	Δy (μm)	Δx (μm)	Δy (μm)	Δx (μm)	Δy (μm)
		7.02625	2.0075	8.36458	6.0225	7.36083	8.36458	1.33833	-6.35708	0.33458	-38.8117
		8.03	-7.69542	4.68417	-9.03375	9.36833	-8.03	8.69917	8.69917	2.0075	51.5258
		1.00375	-9.70292	13.0488	-3.01125	16.7292	0.33458	10.0375	2.34208	2.34208	12.7142
		1.67292	-9.03375	10.3721	-6.69167	13.7179	-1.00375	12.045	-5.35333	1.67292	-13.0488
		5.68792	0.33458	2.34208	10.3721	6.35708	-9.36833	10.7067	1.00375	0	12.7142
		4.015	9.36833	12.7142	3.68042	0	5.35333	0	14.0525	1.67292	-25.7629
		0.33458	12.045	11.3758	5.68792	6.35708	-4.015	9.03375	-4.68417	1.33833	13.0488
		6.0225	5.68792	9.03375	-4.68417	13.3833	-2.34208	9.03375	9.36833	13.7179	-4.015
		5.68792	-6.35708	10.7067	-5.01875	2.34208	9.36833	1.33833	-12.045	10.7067	8.69917
		9.70292	-3.01125	8.69917	5.68792	11.0412	-11.7104	10.7067	-5.01875	3.01125	-12.7142
		1.00375	-10.0375	2.0075	-10.7067	0.66917	-13.3833	9.36833	7.02625	10.3721	7.02625
		8.69917	7.02625	15.0563	-3.01125	10.3721	1.67292	5.68792	10.0375	13.3833	-5.68792
		3.68042	5.68792	23.7554	2.67667	11.0412	-2.0075	5.68792	-4.015	10.3721	6.35708
		4.68417	-4.34958	10.3721	1.67292	11.0412	-7.36083	10.0375	5.01875	13.3833	-4.015
		23.0862	-3.01125	22.0825	4.68417	10.3721	6.0225	11.3758	-7.02625	3.01125	-10.3721
		12.045	0.33458	11.7104	3.01125	10.3721	6.69167	1.67292	-11.3758	12.7142	-2.0075
		11.0412	-3.34583	5.35333	1.00375	1.33833	12.3796	12.7142	-5.68792	73.6083	-4.68417
		4.68417	2.67667	7.36083	-9.70292	9.03375	-5.68792	11.0412	5.68792	60.8942	-2.67667
		2.34208	7.69542	2.67667	12.045	10.7067	4.34958	8.69917	7.36083	12.7142	-2.67667
		2.34208	-5.01875	12.7142	3.01125	9.36833	-5.01875	10.3721	-4.015	9.70292	7.69542
		8.69917	-4.68417	10.0375	-9.03375	32.12	-3.01125	5.35333	8.69917	36.8042	-3.34583
		11.0412	3.01125	10.7067	-5.35333	22.7517	2.0075	6.0225	-13.3833	11.3758	-1.67292
		2.67667	-10.0375	3.34583	4.34958	13.7179	7.02625	11.3758	-4.68417	25.4283	-1.67292
		10.0375	-7.36083	7.69542	-7.36083	6.35708	15.3908	17.0637	-12.045	2.34208	-10.7067
		7.36083	2.67667	10.3721	4.68417	7.36083	-8.36458	11.0412	1.33833	12.045	-3.01125
		5.35333	2.34208	23.4208	1.33833	5.01875	-11.3758	7.69542	9.03375	24.09	0.66917
		2.67667	-7.69542	45.5033	6.0225	11.3758	4.015	10.7067	-1.67292	12.3796	-3.34583
		8.36458	4.34958	10.7067	-8.03	3.68042	-5.01875	3.01125	-10.7067	10.0375	7.36083
		6.0225	9.03375	11.7104	2.67667	10.0375	4.015	11.3758	-4.34958	14.3871	0
		8.69917	1.33833	1.00375	10.7067	14.0525	5.35333	2.0075	2.0075	11.0412	-1.67292
		13.7179	2.34208	7.02625	-7.69542	34.4621	5.68792	9.36833	-6.35708	10.0375	-3.68042
		5.01875	-5.68792	14.0525	2.0075	20.4096	0.33458	12.3796	-5.01875	9.03375	9.36833
		8.69917	8.03	7.02625	9.70292	12.7142	-3.34583	9.36833	5.68792	1.00375	-13.0488
		8.69917	-7.36083	31.1163	-10.3721	2.34208	-5.01875	3.68042	-11.3758	11.7104	5.35333
		9.03375	-0.66917	41.8229	-18.4021	0	14.3871	5.68792	5.01875	12.7142	-7.69542
		0.33458	6.69167	12.3796	1.67292	11.3758	5.35333	8.69917	-5.35333	11.7104	2.67667
		8.36458	1.33833	11.0412	-0.33458	9.03375	-5.01875	5.01875	6.0225	12.3796	-2.0075
		6.35708	3.01125	10.0375	6.0225	11.7104	-6.69167	5.35333	-9.70292	12.045	-3.68042
		3.34583	-6.0225	9.36833	-6.69167	11.0412	8.69917	12.7142	-1.33833	1.67292	-10.7067
		4.34958	6.0225	19.4058	-0.66917	11.0412	0.33458	7.36083	8.36458	10.7067	7.69542
		1.00375	10.0375	37.8079	7.69542	5.01875	10.3721	7.02625	9.03375	12.3796	-3.01125
		3.34583	-4.015	14.0525	5.01875	6.0225	-10.0375	7.69542	-4.34958	11.7104	-1.00375
		9.70292	-8.69917	12.3796	2.67667	4.68417	10.0375	0.66917	-13.3833	3.68042	-10.3721
		10.7067	1.33833	14.7217	-5.68792	10.7067	0	9.36833	-4.68417	8.03	9.36833
		3.68042	2.67667	2.34208	-8.36458	9.03375	-3.01125	12.045	-4.68417	21.4133	-1.33833
		6.35708	-10.0375	3.34583	10.3721	9.70292	-1.33833	2.0075	-9.70292	9.70292	-5.68792
		10.0375	-4.34958	11.3758	2.0075	1.33833	10.0375	10.3721	-10.7067	11.7104	4.34958
		3.01125	-9.70292	6.69167	11.0412	3.01125	13.0488	11.7104	-0.66917	13.3833	-4.015
		6.69167	11.7104	2.34208	-4.015	11.0412	-7.69542	1.33833	10.0375	1.33833	-13.0488
		9.70292	2.0075	9.36833	7.02625	12.3796	8.03	10.3721	5.35333	12.045	9.03375
		14.3871	11.7104	9.03375	2.67667	7.02625	9.70292	12.3796	-3.34583	10.3721	-3.68042
		10.7067	-2.0075	12.045	13.7179	6.35708	-10.0375	10.3721	6.35708	4.34958	-12.3796
		25.0938	9.70292	10.3721	-7.69542	13.3833	-0.33458	8.03	11.3758	8.36458	10.3721
		9.70292	1.67292	1.67292	21.4133	4.34958	-12.7142	13.3833	1.67292	5.01875	-11.3758
		0	6.0225	4.34958	-8.03	9.36833	-2.34208	4.34958	-7.02625	13.0488	-2.0075
		9.70292	7.69542	6.0225	0.33458	11.3758	-2.67667	5.01875	2.34208	7.02625	9.70292
		8.36458	2.67667	7.02625	-10.0375	7.02625	10.0375	6.69167	-15.7254	11.3758	-2.67667
		9.03375	9.03375	10.3721	3.01125	2.34208	12.3796	12.3796	-5.68792	8.36458	7.36083
		2.34208	-2.67667	17.3983	-7.02625	11.3758	7.36083	14.7217	-4.34958	3.34583	-11.3758
		0.33458	9.70292	5.68792	-2.67667	17.3983	11.7104	13.3833	-6.35708	11.7104	-1.00375
		9.36833	-2.0075	1.33833	12.3796	15.0563	-0.66917	2.34208	-12.045	8.03	9.70292
		3.34583	-10.0375	11.3758	3.34583	2.67667	-11.3758	1.33833	11.0412	3.34583	-12.045
		5.35333	4.015	11.3758	1.33833	6.35708	5.68792	11.7104	0.33458	10.3721	8.03
		8.69917	-6.0225	4.34958	11.3758	12.7142	-5.68792	8.03	-5.35333	13.3833	-4.68417
		1.67292	9.36833	5.01875	-4.34958	0.33458	-13.7179	8.36458	7.02625	5.68792	9.70292
		6.69167	-5.01875	8.36458	-8.03	11.3758	7.02625	7.69542	-9.03375	5.35333	-11.3758
		0.66917	8.69917	0	9.36833	9.70292	-1.67292	3.68042	4.68417	11.7104	-5.35333
		9.36833	1.33833	8.36458	1.33833	13.3833	-0.66917	10.0375	-1.33833	1.00375	-13.0488
		4.015	-1.33833	4.34958	8.69917	6.35708	-10.7067	6.0225	8.36458	11.7104	5.35333
		3.68042	3.68042	4.34958	-0.66917	12.7142	2.0075	4.015	-9.70292	13.3833	-1.67292
		7.69542	-9.36833	4.34958	11.3758	6.35708	12.045	10.7067	8.69917	0.66917	12.7142
		11.3758	1.33833	6.69167	7.36083	10.0375	6.69167	15.0563	1.67292	11.3758	-3.68042
		3.68042	10.7067	7.69542	-1.00375	1.00375	-14.3871	4.015	3.01125	8.03	-10.3721
		8.36458	5.68792	1.33833	-9.70292	12.3796	-9.03375	5.35333	-11.0412	13.7179	-0.66917
		3.01125	-6.0225	9.03375	-10.7067	12.7142	1.33833	1.33833	-14.0525	8.36458	8.36458
		5.35333	11.7104	6.0225	-9.70292	5.01875	10.0375	6.69167	9.36833	3.68042	-11.3758
		6.35708	-4.015	11.7104	3.01125	5.01875	-6.0225	10.7067	-0.33458	6.35708	10.3721
		17.0637	-10.0375	11.3758	-10.3721	8.03	-9.36833	10.3721	-5.01875	12.045	-4.015
		10.7067	-6.0225	3.34583	4.68417	6.69167	-19.4058	9.70292	7.36083	2.34208	11.7104
		7.69542	-3.34583	5.01875	9.70292	13.7179	-1.33833	0.66917	-11.3758	9.36833	-7.36083
		4.34958	-0.33458	7.36083	-8.03	7.36083	-7.02625	6.69167	-20.075	2.34208	-12.7142
		0.66917	-11.0412	10.0375	-0.66917	7.02625	6.35708	6.0225	-8.69917	12.7142	-4.68417
		0.66917	-3.34583	11.0412	0	12.045	0.33458	4.68417	-10.3721	12.045	-2.0075
		10.0375	-2.67667	4.34958	11.3758	6.69167	10.7067	6.0225	8.69917	5.68792	-12.3796
		7.02625	3.01125	13.3833	0.66917	14.7217	1.33833	10.7067	-2.0075	6.69167	10.3721
		3.68042	-8.03	12.045	-1.00375	3.34583	11.3758	2.67667	-14.3871	9.70292	9.03375
		10.7067	-5.01875	7.69542	-9.70292	3.01125	-12.045	15.0563	8.03	0	11.0412
		8.69917	8.36458	5.68792	1.67292	14.3871	-5.01875	12.3796	22.4171	11.7104	-5.68792
		8.69917	2.34208	2.0075	-11.3758	5.35333	-11.0412	14.0525	3.34583	10.3721	7.36083
		5.01875	3.34583	6.35708	0	10.3721	-1.00375	9.70292	-5.35333	14.3871	18.0675
		9.36833	-2.67667	21.4133	2.34208	5.68792	9.03375	10.3721	-5.35333	7.36083	8.36458
		7.36083	-9.70292	7.02625	9.03375	0.33458	14.7217	3.01125	-13.7179	4.015	-11.7104
		9.03375	-0.33458	14.3871	-6.69167	12.7142	5.68792	1.00375	-12.3796	9.36833	7.02625
		6.35708	-7.69542	10.3721	-9.70292	11.0412	-7.36083	11.3758	-6.0225	12.3796	-3.34583
		3.68042	3.34583	0.66917	9.36833	9.03375	5.68792	8.36458	9.03375	6.0225	14.7217
		4.68417	10.0375	6.35708	3.01125	1.33833	-6.69167	6.69167	3.34583	5.68792	-12.045
		11.0412	6.0225	2.0075	11.0412	0.66917	13.7179	0	12.3796	15.7254	9.03375
		11.7104	2.67667	8.36458	-6.35708	9.36833	-7.02625	8.36458	-5.35333	12.3796	-1.67292
		1.67292	3.34583	8.03	1.33833	13.3833	8.03	14.7217	-1.33833	0.66917	-12.3796
		8.03	-12.045	9.03375	-8.36458	8.36458	-13.3833	6.35708	-10.3721	10.3721	-3.34583
		13.3833	-0.33458	0.66917	-14.3871	0.66917	10.3721	13.0488	1.67292	13.3833	-1.67292
		4.015	10.7067	5.68792	-10.3721	6.35708	-9.70292	8.36458	-10.0375	2.34208	10.7067
		1.67292	-10.3721	8.69917	3.68042	8.69917	9.03375	4.68417	11.7104	11.0412	7.02625
		7.02625	6.35708	6.35708	6.69167	8.69917	-11.0412	12.045	7.69542	11.7104	3.34583
		1.67292	-5.01875	12.045	4.015	9.36833	-0.66917	1.67292	-11.7104	3.01125	-10.3721
		7.02625	-8.03	11.3758	3.34583	2.0075	11.0412	11.3758	-4.34958	16.06	-12.3796
		10.7067	-5.35333	3.01125	11.3758	6.69167	10.0375	11.7104	5.35333	9.03375	6.35708
		7.36083	-5.01875	8.69917	-9.03375	13.0488	0.33458	4.68417	-5.35333	4.68417	-11.7104
		1.33833	-10.7067	1.67292	12.045	11.3758	8.69917	8.69917	7.02625	6.69167	9.03375
		20.4096	12.7142	7.02625	-6.35708	16.3946	-7.69542	2.34208	11.3758	1.67292	11.3758
		10.0375	2.34208	4.015	-17.7329	23.0862	-27.1013	8.03	-6.0225	13.0488	7.69542
		10.3721	10.3721	2.34208	9.70292	9.70292	-3.34583	14.7217	5.68792	8.69917	-4.015
		6.35708	-0.33458	9.03375	-6.35708	1.00375	-12.3796	4.015	7.02625	12.045	-3.34583
		1.67292	8.69917	5.35333	-13.0488	10.0375	5.01875	11.0412	-5.35333	0.33458	21.4133
		8.36458	3.68042	12.3796	-4.015	7.02625	-9.03375	1.67292	10.3721	0.33458	-8.69917
		8.36458	2.34208	10.7067	3.34583	6.69167	7.69542	12.045	5.01875	4.34958	-11.0412
		28.7742	15.0563	5.01875	3.34583	4.34958	11.0412	1.67292	-12.7142	11.0412	-2.0075
		5.68792	9.36833	8.36458	-4.34958	8.36458	-9.03375	8.69917	7.69542	13.3833	-1.00375
		7.02625	-1.33833	5.01875	5.01875	1.67292	13.3833	5.35333	-8.03	7.36083	10.0375
		5.35333	-2.34208	1.33833	11.0412	11.7104	-5.35333	7.02625	-3.34583	10.7067	-4.68417
		2.0075	3.68042	10.0375	2.0075	5.35333	9.70292	12.045	-4.68417	1.33833	-11.7104
		6.69167	-9.70292	10.0375	-9.70292	4.34958	-11.3758	0.33458	-10.7067	11.3758	7.02625
		9.36833	4.68417	6.35708	-9.03375	2.34208	12.3796	11.0412	4.68417	14.0525	-2.67667
		1.33833	-6.69167	5.68792	12.7142	11.7104	5.35333	12.3796	-3.01125	6.69167	-12.7142
		4.34958	2.34208	12.045	3.68042	8.69917	-0.33458	4.68417	9.03375	6.69167	11.0412
		2.0075	-10.0375	2.34208	11.7104	10.3721	-6.69167	9.36833	-5.68792	0.66917	-11.0412
		12.3796	-0.33458	11.3758	3.34583	12.3796	0.66917	7.02625	-3.68042	11.0412	5.35333
		8.36458	-7.02625	12.3796	-5.01875	10.3721	-1.67292	3.01125	-10.7067	11.7104	-4.015
		5.35333	-5.68792	9.03375	-9.70292	8.69917	-15.0563	11.7104	7.69542	6.35708	-21.4133
		3.01125	8.36458	11.3758	2.34208	13.3833	13.7179	2.0075	13.0488	8.69917	-9.70292
		4.68417	3.34583	11.0412	1.00375	0.66917	17.0637	2.34208	-10.0375	3.34583	-10.7067
		11.0412	8.03	4.68417	10.0375	5.01875	-8.03	8.36458	9.70292	12.3796	-4.34958
		2.67667	-5.68792	0.66917	6.35708	14.0525	-2.34208	12.045	6.0225	9.03375	7.36083
		5.35333	7.36083	13.0488	1.33833	5.68792	10.0375	4.015	12.045	5.35333	-12.3796
		4.015	-9.36833	18.0675	-3.68042	1.00375	-11.3758	7.69542	-11.7104	12.045	-1.33833
		10.0375	1.00375	16.3946	-15.7254	12.3796	10.7067	12.3796	-2.67667	8.36458	11.7104
		12.045	-4.34958	9.36833	-7.02625	4.34958	-12.7142	0	9.70292	10.0375	-3.01125
		0	7.69542	4.015	6.35708	12.045	5.01875	11.7104	-4.34958	1.33833	10.0375
		10.7067	2.67667	6.69167	-3.01125	13.3833	-1.33833	8.36458	4.34958	11.7104	6.69167
		5.68792	-7.69542	13.7179	2.34208	7.69542	-11.3758	12.045	-4.015	23.7554	6.0225
		11.0412	-0.33458	3.68042	12.045	12.3796	-2.67667	3.34583	-11.7104	10.3721	7.02625
		2.0075	-11.3758	8.03	-9.03375	6.69167	-10.3721	7.69542	6.35708	9.36833	-5.68792
		6.35708	4.34958	2.67667	9.36833	13.3833	-2.67667	9.36833	9.03375	1.67292	11.0412
		6.0225	0	8.36458	-9.36833	7.02625	12.7142	2.67667	-4.015	14.7217	-1.33833
		6.0225	-7.69542	9.03375	-6.35708	11.3758	0	3.68042	-12.045	6.35708	-13.0488
		2.34208	-7.36083	3.01125	10.3721	5.35333	10.7067	7.69542	7.69542	5.68792	11.0412
		6.35708	9.70292	10.7067	0.33458	6.0225	9.03375	2.67667	-9.36833	2.34208	-11.7104
		10.3721	0.33458	2.34208	-6.69167	7.02625	-8.69917	12.045	8.03	8.36458	7.02625
		8.69917	0.66917	6.69167	0.33458	6.69167	4.015	12.045	-0.33458	11.3758	-4.34958
		2.67667	8.36458	13.7179	-3.34583	8.36458	3.34583	11.7104	-6.0225	8.03	-8.69917
		6.69167	-7.69542	3.34583	-11.0412	0	12.3796	0.66917	-10.7067	3.68042	12.045
		7.02625	-6.35708	6.35708	-0.66917	13.0488	6.35708	11.0412	-2.67667	12.3796	2.34208
		8.03	-6.0225	12.7142	5.01875	2.67667	13.0488	2.67667	-12.3796	0.33458	-11.7104
		3.68042	8.69917	0.33458	9.03375	12.3796	-1.67292	11.3758	6.0225	12.045	-5.01875
		4.68417	9.36833	8.36458	-5.35333	7.36083	-8.03	8.03	10.3721	6.0225	-12.045
		7.02625	6.69167	5.68792	4.68417	9.36833	7.02625	11.0412	-5.35333	6.0225	8.69917
		6.35708	-1.33833	0	3.34583	4.68417	-9.36833	2.67667	-9.70292	11.3758	7.69542
		4.34958	-7.02625	10.0375	5.35333	11.3758	-5.35333	2.0075	11.0412	6.69167	-13.3833
		8.69917	-4.68417	13.7179	-1.00375	12.7142	8.36458	11.0412	-9.36833	5.68792	11.7104
		4.68417	8.03	2.0075	9.70292	1.00375	13.7179	9.70292	6.69167	1.67292	-11.3758
		4.68417	-3.34583	9.36833	-6.35708	10.7067	-8.36458	6.35708	-7.36083	17.7329	-23.7554
		0.66917	-10.3721	3.34583	-11.0412	3.34583	-9.03375	5.35333	15.0563	10.7067	7.02625
		10.0375	5.01875	11.3758	-9.70292	11.7104	-5.68792	7.36083	6.0225	12.3796	-2.34208
		10.0375	2.34208	5.01875	1.67292	5.35333	8.69917	2.0075	-11.7104	0	11.7104
		2.0075	6.69167	13.0488	-3.34583	11.7104	3.34583	10.0375	-1.33833	11.3758	-4.015
		6.69167	-11.3758	0	4.68417	4.34958	11.3758	6.69167	10.0375	6.0225	10.7067
		5.68792	-8.03	12.045	4.34958	19.0712	5.35333	2.0075	15.3908	14.0525	2.0075
		1.33833	-14.0525	2.67667	11.3758	7.69542	10.7067	8.69917	7.69542	33.1238	12.045
		40.8192	26.7667	2.34208	-6.35708	11.3758	-5.68792	3.01125	-12.045	9.36833	6.0225
		12.045	11.7104	9.36833	5.35333	5.35333	-14.7217	12.7142	-9.70292	7.36083	-12.3796
		7.02625	8.36458	8.69917	-9.03375	5.68792	-13.3833	10.7067	-4.34958	13.0488	-0.66917
		3.01125	-11.0412	7.69542	-5.01875	9.36833	6.69167	13.7179	6.69167	10.0375	-2.0075
		7.36083	-4.68417	2.34208	10.3721	2.34208	15.3908	13.0488	-5.01875	4.015	-10.7067
		6.69167	-2.34208	3.34583	-14.0525	16.06	-14.0525	1.00375	-13.0488	7.02625	8.69917
		34.4621	-7.02625	2.67667	14.3871	25.4283	-14.7217	10.0375	3.68042	10.0375	-5.01875
		24.09	-7.36083	11.0412	1.33833	3.68042	-11.3758	0	10.0375	1.67292	-12.045
		13.0488	-7.02625	9.70292	-11.0412	15.3908	-2.67667	11.3758	-4.015	8.36458	9.03375
		8.03	-0.33458	0.66917	11.7104	2.67667	-11.0412	12.045	6.0225	10.3721	5.35333
		1.00375	-8.69917	3.34583	-5.35333	7.69542	9.36833	2.0075	-13.0488	1.00375	-9.70292
		3.68042	9.70292	11.0412	5.35333	8.69917	9.70292	9.70292	-6.69167	20.4096	0.33458
		4.015	21.7479	2.67667	10.7067	6.35708	-10.0375	5.01875	9.36833	11.7104	-2.67667
		6.69167	3.01125	8.69917	-8.36458	14.0525	-0.66917	6.35708	-5.35333	7.02625	-6.35708
		7.69542	-5.68792	10.3721	0.66917	11.7104	-4.34958	5.68792	5.01875	13.3833	-27.7704
		11.0412	4.68417	8.03	-14.0525	6.35708	-13.0488	11.3758	2.0075	3.34583	-12.045
		13.3833	-9.03375	10.0375	-4.34958	11.7104	0.33458	1.33833	-11.7104	11.7104	-3.01125
		5.68792	-3.34583	4.015	13.0488	6.0225	13.7179	10.3721	5.68792	8.69917	7.02625
		3.68042	-4.015	6.35708	4.34958	7.02625	8.69917	1.67292	12.7142	32.12	-2.67667
		3.34583	10.7067	5.01875	-14.0525	10.0375	-1.67292	10.3721	-6.69167	20.075	3.01125
		10.3721	4.34958	10.0375	-10.7067	1.33833	-11.3758	11.0412	-5.01875	3.01125	8.36458
		1.00375	9.36833	3.68042	11.3758	10.3721	5.68792	14.3871	3.01125	9.36833	-6.0225
		7.36083	-5.68792	9.03375	-6.35708	22.0825	1.33833	3.34583	-10.3721	10.0375	2.0075
		10.3721	3.01125	12.3796	8.69917	13.3833	5.01875	9.03375	7.69542	6.0225	-14.7217
		3.01125	7.69542	14.7217	2.34208	2.67667	13.3833	10.7067	-4.34958	8.03	12.045
		10.3721	-8.03	13.7179	0.66917	10.3721	-7.02625	11.0412	5.68792	13.0488	-6.0225
		7.02625	6.35708	9.36833	-8.69917	11.0412	-5.68792	0	11.0412	7.36083	8.03
		5.68792	13.0488	9.36833	-4.015	0.66917	9.03375	8.69917	-3.34583	1.33833	20.075
		6.69167	-12.045	4.34958	5.35333	11.0412	2.0075	11.3758	6.35708	4.68417	-12.3796
		11.7104	-8.69917	3.01125	7.36083	4.34958	-12.7142	0.66917	10.7067	12.7142	-0.33458
		11.3758	-6.35708	10.7067	-8.36458	11.3758	-4.015	3.01125	-22.7517	7.36083	11.0412
		1.33833	-7.36083	11.0412	5.68792	7.02625	12.7142	12.7142	-5.35333	6.0225	-12.045
		6.0225	1.67292	1.00375	7.36083	12.3796	6.35708	1.00375	12.045	8.69917	10.7067
		1.00375	8.69917	14.0525	4.015	1.00375	12.045	9.70292	-42.8267	13.3833	-1.00375
		9.03375	6.35708	10.7067	2.34208	8.36458	-5.35333	3.68042	8.03	3.01125	-12.7142
		3.01125	-10.7067	11.0412	-3.01125	6.69167	-11.0412	10.0375	2.67667	9.36833	10.3721
		5.01875	-7.02625	4.015	12.7142	8.69917	8.36458	10.7067	7.02625	11.7104	-2.0075
		5.68792	6.69167	7.02625	-11.7104	4.015	12.7142	0.66917	-11.0412	5.68792	10.0375
		3.34583	-0.33458	12.7142	4.34958	9.36833	-7.69542	11.0412	-5.35333	4.34958	-12.045
		6.0225	11.0412	3.68042	-30.4471	10.7067	1.67292	2.34208	-11.3758	11.7104	-4.015
		3.01125	-11.3758	0.33458	12.7142	1.33833	11.7104	8.69917	8.69917	5.01875	12.7142
		4.015	-2.0075	3.68042	4.34958	11.0412	-5.35333	0.66917	-10.3721	9.03375	-10.7067
		8.69917	1.00375	10.0375	-3.68042	12.3796	6.0225	10.3721	5.35333	14.3871	6.69167
		3.68042	8.03	9.70292	6.35708	1.33833	-18.7367	1.33833	-9.03375	1.67292	7.36083
		2.34208	8.36458	2.67667	12.3796	10.7067	23.7554	8.69917	7.69542	12.7142	-0.66917
		7.69542	-6.0225	9.36833	9.36833	8.36458	-6.0225	11.7104	-4.68417	7.69542	14.0525
		8.69917	-8.36458	3.01125	-7.69542	4.68417	-11.0412	1.33833	8.69917	5.35333	-14.7217
		5.68792	-3.68042	9.36833	-8.36458	9.36833	10.3721	6.69167	23.7554	14.7217	-4.34958
		1.33833	10.0375	4.68417	-9.36833	13.3833	-2.67667	10.0375	-0.33458	16.7292	3.34583
		4.68417	2.67667	11.0412	-5.01875	0.66917	11.3758	19.0712	46.1725	7.69542	-10.7067
		5.68792	-10.7067	0.33458	11.0412	9.03375	6.0225	2.67667	-10.7067	9.36833	-3.34583
		6.0225	6.69167	7.36083	-11.7104	2.34208	11.0412	8.36458	-5.68792	5.35333	-14.3871
		6.69167	-2.0075	7.69542	-0.66917	11.7104	3.34583	10.0375	-6.69167	7.69542	8.36458
		3.34583	-13.7179	0.66917	11.0412	8.69917	-9.03375	10.3721	5.68792	11.0412	-4.34958
		4.68417	7.69542	4.015	5.68792	11.0412	0.66917	11.7104	-6.0225	7.02625	9.36833
		6.0225	-11.3758	3.34583	12.045	2.34208	9.70292	2.67667	-13.7179	6.35708	-10.3721
		5.68792	2.67667	8.69917	-1.67292	10.0375	-3.68042	9.70292	7.02625	14.7217	-2.34208
		9.36833	-2.67667	10.3721	-4.34958	11.7104	-3.68042	1.00375	10.3721	7.02625	-10.7067
		0.33458	-5.35333	3.68042	8.36458	2.34208	-14.0525	10.3721	-4.015	12.045	0
		8.36458	-5.68792	13.0488	-4.68417	9.03375	10.0375	7.69542	7.02625	5.68792	10.3721
		0.33458	-9.03375	2.34208	-7.02625	12.045	6.69167	12.7142	-12.045	3.68042	-9.70292
		9.03375	-8.36458	13.0488	4.34958	1.33833	-9.36833	0.66917	-18.0675	8.03	7.69542
		6.35708	8.36458	8.69917	8.36458	12.045	-7.69542	7.36083	-7.69542	10.7067	-0.33458
		3.01125	6.0225	3.68042	-1.00375	0	13.0488	2.67667	11.3758	12.7142	4.68417
		3.68042	-8.36458	0.33458	-13.0488	11.0412	7.69542	9.03375	11.3758	3.34583	8.03
		8.36458	-0.66917	10.3721	-7.36083	9.03375	-7.02625	0.66917	-11.7104	9.36833	-8.69917
		4.34958	-4.68417	0.66917	4.34958	4.68417	-10.3721	9.36833	5.01875	7.36083	10.7067
		6.0225	9.03375	11.0412	0	6.0225	34.1275	9.70292	-0.33458	4.34958	-14.7217
		8.36458	-10.0375	10.3721	4.68417	1.00375	-16.7292	10.7067	5.35333	7.36083	7.69542
		3.01125	3.68042	2.0075	8.69917	10.0375	-6.69167	0.33458	-10.7067	3.68042	-12.045
		10.7067	-1.67292	12.3796	1.33833	12.045	0.33458	10.7067	-8.03	11.0412	-1.33833
		4.34958	10.7067	0	12.3796	7.36083	10.7067	3.68042	11.0412	12.7142	9.03375
		13.0488	2.34208	11.0412	-7.02625	0.33458	12.045	8.69917	1.00375	2.0075	-13.3833
		6.69167	-6.0225	12.7142	-6.35708	11.7104	-5.35333	1.33833	8.69917	10.0375	-5.68792
		2.34208	10.3721	8.69917	6.69167	12.045	8.36458	10.7067	-5.35333	6.35708	-10.0375
		3.68042	-3.68042	1.33833	-11.0412	3.01125	23.4208	9.03375	-3.01125	13.7179	-2.34208
		7.36083	-0.66917	9.03375	6.0225	2.34208	12.045	0	11.3758	8.36458	7.69542
		1.33833	-9.70292	11.0412	-4.68417	11.3758	5.01875	9.70292	-4.34958	4.34958	14.7217
		7.69542	1.33833	2.67667	14.0525	1.67292	14.3871	11.7104	6.69167	13.7179	6.0225
		10.0375	4.34958	6.69167	-8.69917	13.7179	6.69167	22.4171	1.33833	12.3796	-11.3758
		1.00375	-11.0412	2.67667	9.36833	10.0375	-11.0412	14.0525	5.01875	6.35708	10.3721
		6.69167	-4.34958	7.69542	-8.69917	5.01875	11.3758	4.34958	5.35333	5.68792	-10.3721
		9.03375	5.68792	11.7104	-3.01125	6.0225	-10.7067	8.36458	-17.3983	14.0525	-2.67667
		5.35333	9.70292	1.00375	6.35708	15.0563	0.33458	19.0712	-10.3721	11.3758	-8.36458
		0.66917	12.3796	9.36833	-1.67292	9.03375	11.3758	11.0412	-5.68792	0.33458	14.3871
		6.35708	9.03375	2.0075	11.3758	15.0563	0.66917	0.33458	-11.0412	12.7142	3.01125
		4.68417	-8.69917	6.69167	-3.01125	1.00375	-15.0563	9.03375	1.67292	12.3796	-5.35333
		11.0412	0.33458	1.00375	7.36083	12.045	-7.36083	2.67667	-7.69542	7.69542	-11.7104
		5.68792	-4.015	12.045	-3.01125	7.69542	7.36083	18.7367	0.66917	3.01125	11.3758
		8.36458	-6.69167	8.69917	2.67667	4.34958	-7.02625	9.03375	8.03	13.0488	5.68792
		2.0075	9.70292	5.01875	-9.03375	10.0375	-6.69167	1.67292	-12.3796	14.0525	-1.33833
		1.33833	-9.70292	5.01875	5.35333	1.33833	11.7104	41.4883	4.015	3.01125	-10.0375
		4.34958	-3.68042	4.68417	-8.69917	13.3833	4.34958	30.4471	9.70292	8.03	8.69917
		3.01125	14.7217	8.03	2.34208	15.3908	-6.69167	11.7104	0.33458	12.3796	-9.36833
		7.69542	-12.045	14.0525	-3.01125	1.67292	-13.3833	8.03	8.36458	1.33833	15.3908
		7.36083	-3.01125	2.34208	8.69917	10.0375	8.03	10.3721	-4.68417	12.7142	7.02625
		7.02625	4.015	7.02625	0	7.02625	-10.3721	1.67292	-12.7142	8.69917	10.0375
		9.03375	3.34583	6.35708	-2.0075	1.00375	-44.4996	12.045	-16.7292	5.01875	-12.3796
		11.3758	5.01875	6.0225	-0.66917	4.015	10.7067	5.35333	4.34958	13.0488	-3.68042
		2.0075	7.69542	2.67667	3.34583	11.0412	0.33458	3.01125	-10.0375	10.0375	8.03
		8.36458	6.0225	3.01125	-7.36083	3.68042	-3.34583	8.69917	1.33833	4.015	-10.7067
		0.33458	-5.01875	8.03	2.67667	11.3758	2.67667	1.33833	6.35708	12.7142	-0.66917
		2.0075	-9.70292	3.34583	11.7104	7.69542	6.0225	10.0375	7.69542	12.3796	-7.36083
		3.01125	10.0375	9.36833	-7.36083	3.34583	13.0488	2.67667	-13.0488	0.66917	13.0488
		3.01125	-8.36458	14.3871	4.68417	6.69167	-19.7404	6.35708	-2.0075	13.0488	7.69542
		13.3833	-2.67667	2.34208	5.35333	13.7179	-3.34583	8.69917	-2.67667	2.67667	11.7104
		5.68792	-0.33458	8.69917	-5.35333	3.68042	-11.3758	7.36083	-9.03375	15.0563	2.34208
		3.68042	-10.0375	7.36083	-10.3721	8.36458	19.7404	2.67667	11.7104	10.0375	-8.69917
		5.01875	-24.09	5.68792	5.68792	15.0563	0	5.68792	1.67292	5.68792	16.3946
		6.0225	-4.68417	12.3796	2.67667	6.35708	9.70292	6.69167	4.015	8.69917	6.35708
		5.01875	0.33458	6.0225	7.69542	8.69917	-9.03375	4.015	-12.045	1.33833	31.1163
		0.33458	12.3796	3.34583	-16.06	5.68792	-13.0488	4.34958	12.045	4.68417	-11.3758
		6.0225	8.69917	8.36458	-4.015	12.045	-3.34583	8.36458	0	9.36833	10.0375
		9.70292	5.01875	14.0525	-4.34958	9.36833	13.3833	3.34583	-5.01875	14.7217	-3.34583
		3.01125	-1.67292	9.03375	-9.70292	11.3758	-9.36833	10.0375	7.69542	12.3796	-3.68042
		6.0225	7.36083	5.35333	-14.0525	2.0075	13.7179	13.3833	2.67667	0.66917	11.3758
		10.3721	2.67667	5.68792	9.03375	10.7067	4.68417	1.00375	6.0225	10.7067	2.67667
		2.67667	8.03	8.36458	-10.7067	5.35333	-15.3908	10.7067	-5.68792	12.7142	-5.68792
		8.03	-9.70292	2.67667	16.3946	14.7217	-2.0075	0.33458	11.0412	12.3796	-3.68042
		1.33833	-6.69167	6.0225	0.33458	10.0375	8.69917	10.3721	10.7067	3.68042	-10.0375
		3.34583	9.36833	9.36833	-3.34583	7.36083	-18.7367	8.36458	7.36083	9.36833	6.35708
		8.03	-8.69917	6.35708	-8.36458	2.67667	12.045	0.66917	-10.3721	4.015	-13.7179
		8.69917	3.34583	3.01125	6.69167	14.0525	2.67667	11.7104	-4.34958	8.36458	6.35708
		11.7104	2.67667	11.3758	2.67667	9.36833	-8.03	6.0225	-6.0225	13.3833	-3.68042
		7.36083	10.0375	10.0375	-8.36458	2.0075	10.7067	1.00375	-11.3758	5.01875	-10.3721
		2.67667	-5.68792	1.33833	-6.69167	0	9.70292	9.36833	6.69167	14.3871	-4.015
		11.3758	5.35333	10.3721	3.68042	12.045	6.35708	11.3758	-0.66917	7.69542	9.70292
		4.68417	9.70292	4.68417	-23.4208	10.7067	-5.01875	0.33458	10.3721	6.0225	-8.69917
		7.02625	5.68792	2.34208	11.7104	7.36083	10.0375	9.03375	7.69542	9.03375	11.0412
		4.015	-5.35333	11.7104	4.34958	7.69542	-10.0375	8.36458	-9.03375	5.01875	-12.3796
		1.33833	10.0375	7.02625	7.36083	11.3758	-13.0488	7.36083	11.0412	9.70292	9.03375
		7.02625	-4.015	5.35333	-6.0225	0.33458	-13.3833	1.00375	-3.68042	7.36083	8.36458
		7.36083	1.67292	9.70292	-2.67667	9.03375	10.3721	3.34583	-11.7104	5.01875	-12.045
		0.66917	-11.3758	4.015	-11.7104	4.68417	-13.7179	3.01125	9.70292	1.00375	-14.7217
		8.03	-1.33833	13.7179	1.67292	14.7217	-5.01875	11.3758	0.66917	11.7104	9.03375
		5.01875	7.02625	7.36083	10.0375	4.015	22.7517	10.0375	-7.69542	4.68417	-13.0488
		5.35333	-4.34958	13.3833	-3.68042	1.00375	14.0525	1.67292	8.36458	7.69542	9.36833
		3.01125	11.7104	3.68042	11.0412	6.35708	5.68792	10.0375	8.36458	5.68792	14.0525
		2.67667	-9.03375	4.34958	6.35708	4.34958	-10.7067	11.7104	-5.68792	5.01875	-11.3758
		8.69917	7.36083	7.69542	-9.36833	6.69167	11.0412	4.015	13.7179	2.67667	-12.3796
		3.01125	11.3758	10.0375	-4.015	5.68792	-13.3833	4.68417	-12.7142	4.015	-10.3721
		11.0412	3.01125	0.66917	7.36083	9.03375	11.3758	12.045	-1.67292
		4.015	-7.36083	14.7217	3.01125	4.34958	-11.7104	1.00375	-12.045
		11.7104	-5.68792	7.36083	0.33458	7.02625	14.7217	10.3721	-5.35333
		12.045	2.0075	8.03	7.69542	5.01875	-8.36458	9.70292	6.35708
		6.69167	6.35708	0.66917	-5.35333			6.0225	-2.34208
		10.7067	0	7.36083	8.03			3.01125	10.0375
		6.69167	7.36083	6.0225	-10.7067			2.34208	-12.3796
		3.68042	8.03	10.7067	-2.67667			5.35333	-2.34208
		7.69542	-2.67667	3.68042	-10.0375			9.36833	8.03
		6.0225	-11.7104	5.01875	4.68417			10.3721	4.34958
		2.34208	11.0412	4.68417	-24.7592			9.03375	5.01875
		9.36833	-9.36833	7.36083	-10.7067			2.34208	-4.34958
		4.015	6.69167	10.0375	-7.36083			11.0412	-4.68417
		11.0412	2.67667	1.00375	12.7142			1.00375	-13.0488
		6.69167	12.7142	11.0412	4.34958			11.3758	1.00375
		4.68417	-7.69542	1.00375	-9.03375			9.03375	5.35333
		5.01875	5.01875	9.03375	1.67292			7.69542	-18.4021
		6.0225	-2.0075	5.01875	-5.01875			11.7104	-4.68417
		12.7142	1.00375	3.68042	8.36458			3.01125	-40.8192
		9.70292	-7.36083	2.67667	-10.3721			5.01875	-29.7779
		0.66917	-9.36833	7.02625	-9.70292			1.00375	-12.3796
		8.03	-10.0375	10.0375	-2.34208			10.7067	-6.0225
		1.00375	10.0375	10.7067	8.36458			10.7067	6.69167
		8.69917	-5.01875	1.33833	-12.7142			4.68417	23.0862
		3.68042	4.34958	4.68417	2.0075			2.34208	34.4621
		1.67292	10.3721	3.68042	6.0225			4.34958	12.045
		5.01875	-16.3946	7.36083	-1.67292			0	44.4996
		11.0412	1.00375	2.34208	-6.35708			11.3758	7.36083
		3.34583	-5.01875	8.36458	3.68042			1.00375	12.7142
		3.68042	10.7067	5.35333	13.7179			10.3721	-13.3833
		8.03	2.67667	9.03375	-9.03375			14.7217	-1.33833
		4.34958	-8.03	2.0075	-8.03			26.7667	-0.66917
		5.35333	-4.015	7.02625	-1.00375			39.8154	-2.34208
		3.34583	11.3758	6.69167	1.00375			13.0488	-1.67292
		7.36083	6.0225	8.69917	-7.36083			1.00375	-10.0375
		10.7067	1.00375	12.3796	-1.33833			11.3758	-5.68792
		1.67292	8.03	8.03	-4.34958			11.0412	8.36458
		8.36458	8.36458	5.68792	6.0225			1.67292	6.35708
		6.69167	0.33458	1.67292	11.0412			9.70292	-5.35333
		1.00375	11.3758	4.34958	20.4096			14.3871	2.34208
		6.69167	-10.0375	5.35333	-12.7142			12.3796	-3.01125
		6.0225	-0.66917	4.015	9.36833			1.33833	-8.03
		5.68792	-9.03375	12.3796	-6.35708			12.7142	-2.34208
		6.0225	3.34583	1.00375	-9.03375			11.0412	-8.69917
		6.0225	-4.68417	9.70292	-6.35708			2.0075	-13.7179
		4.68417	4.68417	10.7067	8.69917			4.015	11.3758
		7.36083	-1.00375	13.0488	2.34208			10.0375	-0.66917
		10.0375	0.66917	2.67667	-12.3796			17.7329	7.69542
		4.68417	-8.36458	13.3833	-4.015			7.69542	8.36458
		4.015	11.7104	8.36458	-7.69542			9.36833	9.03375
		4.015	9.70292	3.34583	12.045			3.34583	12.7142
		7.69542	-7.02625	5.35333	4.015			8.69917	6.35708
		9.70292	9.36833	4.34958	4.68417			10.7067	-1.33833
		13.7179	4.34958	2.67667	-14.3871			6.0225	-10.7067
		6.0225	-4.015	0.66917	10.7067			4.68417	9.36833
		2.0075	6.69167	6.69167	11.0412			0.66917	-13.7179
		3.34583	8.69917	11.7104	6.0225			4.68417	-13.3833
		4.68417	-10.0375	3.68042	14.3871			10.3721	9.03375
		0	5.68792	8.69917	-11.7104			8.36458	11.7104
		12.045	-3.68042	3.34583	-1.33833			1.33833	-13.0488
		4.015	-13.0488	7.69542	-2.67667			3.34583	-12.3796
		4.015	3.01125	6.35708	0			4.015	-10.3721
		8.36458	-5.68792	10.3721	3.34583			13.3833	-2.0075
		9.03375	-6.0225	2.0075	-4.68417			8.03	-10.7067
		9.03375	-0.33458	2.67667	-8.36458			2.34208	-9.70292
		6.69167	10.7067	5.68792	0.66917			7.69542	8.36458
		11.3758	2.34208	4.015	-7.36083			2.0075	-12.3796
		0.66917	-9.03375	11.3758	-7.02625
		4.015	-0.33458	3.34583	9.36833
		5.01875	-3.34583	13.0488	3.01125
		2.34208	2.34208	10.7067	10.3721
		7.36083	6.0225	6.69167	-13.3833
		1.33833	-11.0412	11.7104	-8.69917
		1.00375	-6.69167	7.36083	7.02625
		7.36083	1.00375	2.67667	-9.36833
		10.7067	1.67292	6.0225	9.36833
		1.33833	-5.35333	3.68042	-12.045
		8.36458	-0.66917	14.0525	5.01875
		5.01875	8.69917	5.68792	23.0862
		7.69542	-7.69542	8.69917	15.7254
		4.015	6.0225	12.045	1.00375
		7.02625	-5.01875	9.36833	10.3721
		11.3758	1.33833	2.0075	53.5333
		10.0375	6.69167	5.68792	2.34208
		2.34208	9.36833	3.01125	10.7067
		8.69917	-6.69167	1.67292	-34.1275
		12.7142	-0.66917	2.67667	11.0412
		2.67667	-10.0375	9.03375	-5.01875
		7.69542	-1.33833	10.0375	9.36833
		2.67667	-6.35708	5.01875	5.68792
		2.34208	11.3758	7.36083	-12.045
		3.34583	5.35333	13.0488	-6.0225
		10.0375	4.34958	12.045	4.68417
		2.67667	-2.67667	8.36458	-8.36458
		5.68792	2.0075	0	12.045
		9.03375	9.03375	11.7104	3.34583
		3.01125	11.0412	5.35333	14.7217
		8.36458	14.3871	5.35333	-4.34958
		9.70292	3.34583	7.36083	-4.68417
		8.69917	26.7667	5.68792	7.69542
		3.01125	-7.69542	9.03375	6.35708
		8.69917	3.34583	1.00375	8.03
		1.00375	11.0412	23.0862	-3.68042
		5.35333	-5.35333	11.0412	-4.68417
		11.7104	2.67667	3.68042	-11.7104
		1.33833	-9.70292	9.70292	7.69542
		7.36083	-10.3721	1.33833	-11.0412
		12.7142	-6.69167	3.34583	13.0488
		5.35333	10.0375	2.0075	-5.68792
		4.34958	8.69917	1.67292	-10.0375
		5.68792	-8.03	5.01875	11.0412
		9.03375	-2.67667	4.68417	-3.68042
		0.33458	10.3721	27.7704	-7.36083
		5.35333	7.02625	5.01875	11.3758
		5.01875	-0.33458	10.0375	-11.7104
		10.7067	1.67292	3.01125	14.0525
		0	13.3833	3.01125	12.045
		2.0075	-6.69167	1.33833	-7.36083
		1.33833	-8.03	7.02625	7.02625
		7.69542	7.69542	4.34958	-14.0525
		5.68792	-4.34958	1.67292	-11.3758
		0	6.35708	7.36083	6.35708
		7.02625	8.69917	1.33833	10.0375
		8.36458	0.66917	1.33833	12.045
		8.69917	8.03	4.015	-8.03
		12.3796	-2.34208	4.015	11.7104
		8.03	-11.0412	3.01125	-12.7142
		2.67667	12.045	3.34583	-3.01125
		3.68042	-7.02625	1.67292	14.3871
		0.33458	-12.3796	7.69542	-9.36833
		10.0375	-7.69542	4.34958	14.0525
		1.33833	10.0375	14.7217	17.3983
		14.0525	3.34583	4.34958	9.36833
		4.34958	-9.36833	1.33833	-8.69917
		6.35708	9.03375
		10.0375	2.0075
		5.01875	-7.69542
		1.67292	-3.01125
		10.7067	0.66917
		3.01125	12.045
		4.015	-7.69542
		3.34583	8.69917
		5.68792	-9.36833
		1.67292	-9.03375
		6.0225	13.3833
		4.015	-9.03375
		15.7254	22.7517
		6.69167	7.02625
		4.015	9.70292
		4.34958	11.0412
		8.36458	-11.7104
		9.36833	3.34583
		3.34583	-17.3983
		7.36083	-8.69917
		4.34958	11.3758
		9.36833	6.0225
		0.33458	8.69917
		9.70292	-4.34958
		0.33458	6.35708
		7.36083	-10.0375
		0.33458	-8.36458
		4.015	-18.0675
		3.01125	13.0488
		9.03375	-34.4621
		0	6.0225
		0.33458	-13.0488
		9.03375	-9.70292
		2.67667	11.0412
		8.03	-9.36833

## Sheet: Fig. 2h
Fig. 2h
		Neighbors (particles)	1 h	4 h	6 h	8 h	12 h
			Counts
		0	0	0	0	0	0
		1	0	0	0	0	0
		2	0	0	0	0	0
		3	0	0	0	0	0
		4	11	17	2	7	1
		5	45	32	23	20	12
		6	45	39	44	51	60
		7	24	19	14	17	6
		8	7	13	1	4	0
		9	2	1	0	1	0
		10	0	0	0	0	0

## Sheet: Fig. 3a
Fig. 3a
		Relative z (μm)	Count
		0.45	3
		1.35	5
		2.25	15
		3.15	21
		4.05	22
		4.95	14
		5.85	13
		6.75	7
		7.65	7
		8.55	10
		9.45	11
		10.35	20
		11.25	17
		12.15	15
		13.05	10
		13.95	12
		14.85	8
		15.75	16
		16.65	13
		17.55	18
		18.45	10
		19.35	10
		20.25	7
		21.15	4
		22.05	9
		22.95	4
		23.85	7
		24.75	5
		25.65	1
		26.55	5
		27.45	1
		28.35	7
		29.25	4
		30.15	4
		31.05	3
		31.95	4
		32.85	1
		33.75	2
		34.65	1

## Sheet: Fig. 3b
Fig. 3b
		L1		L2		L3
		x(μm)	y(μm)	x(μm)	y(μm)	x(μm)	y(μm)
		170.256	266.667	202.308	252.821	161.538	311.795
		158.462	258.462	186.154	246.41	182.564	309.231
		144.103	254.359	173.846	241.538	193.846	307.18
		181.795	252.564	206.154	240.513	161.538	302.051
		133.333	248.205	194.359	235.128	114.872	302.051
		170.256	244.359	159.487	234.872	169.231	301.538
		194.103	243.333	216.667	232.051	184.103	300
		121.026	243.077	181.795	229.744	129.231	300
		155.898	242.564	147.179	228.974	221.538	299.487
		181.538	237.436	227.949	228.718	152.308	299.487
		143.59	237.179	205.385	224.615	211.282	294.359
		101.538	235.898	134.615	222.821	138.974	291.795
		206.154	234.359	193.333	222.564	91.7949	289.231
		129.487	232.051	158.205	221.026	150.256	287.18
		168.718	231.795	219.487	218.974	114.872	286.667
		193.846	227.692	243.077	216.923	240.513	286.154
		154.359	227.179	180	216.41	181.026	284.615
		88.2052	226.667	146.667	214.359	228.205	277.436
		114.103	225.641	230.769	210.769	174.359	275.897
		219.487	225.128	208.718	210.513	205.641	274.872
		181.538	223.846	196.154	210.513	184.615	274.359
		140.513	221.795	129.231	210.513	128.205	274.359
		100.513	220.513	170.256	210.256	93.3333	273.333
		206.154	219.487	157.949	207.692	159.487	269.231
		167.692	217.436	116.923	207.179	107.18	269.231
		228.974	216.41	184.103	204.359	236.41	267.18
		123.077	215.385	245.128	203.59	143.077	267.18
		192.821	213.333	143.077	202.308	195.897	265.641
		153.333	213.333	102.564	202.051	128.718	265.641
		85.3846	213.333	219.744	201.538	218.974	264.103
		217.949	210.513	129.487	199.231	173.846	263.077
		109.231	210.256	170.769	198.205	120	262.564
		241.282	209.487	234.359	197.949	84.1026	262.564
		178.462	208.462	194.872	196.923	210.256	261.538
		137.436	207.692	207.692	194.359	182.564	261.538
		203.59	204.615	156.923	194.359	246.154	260.769
		95.6411	204.359	92.5641	191.538	153.846	258.462
		164.615	202.308	118.205	191.026	163.59	255.897
		123.077	201.538	183.077	190.256	190.769	255.385
		230	200.513	106.154	188.974	145.641	255.385
		255.385	200	221.795	188.718	197.436	253.333
		150	198.462	144.615	188.718	130.256	253.333
		191.282	198.205	243.59	187.949	266.154	252.564
		83.3334	197.949	169.744	185.641	67.6923	252.308
		215.898	196.154	196.41	185.128	174.872	251.795
		110.769	196.154	129.744	184.103	104.615	251.282
		243.077	195.898	157.949	182.564	288.462	249.487
		178.718	193.846	231.795	181.538	246.667	249.231
		134.872	191.795	101.026	179.744	240.513	248.205
		203.333	189.744	209.744	178.974	229.744	248.205
		96.9231	189.231	183.59	178.718	123.077	247.692
		228.205	187.949	88.9744	178.462	218.462	247.179
		163.333	187.692	116.923	177.436	82.5641	246.154
		254.359	186.667	143.846	173.846	152.821	245.128
		120	185.641	245.128	172.564	90.7692	242.051
		189.744	184.615	167.436	172.564	47.1795	242.051
		83.5898	183.846	221.795	171.538	176.923	239.487
		215.641	181.538	131.282	171.538	135.385	239.487
		242.051	181.026	194.359	169.487	240	237.949
		147.949	181.026	108.205	169.487	110.256	237.949
		106.923	180	94.359	167.949	198.974	237.436
		175.898	179.487	156.154	167.436	263.077	236.41
		201.538	175.385	232.821	166.154	252.308	235.897
		228.205	174.359	179.744	166.154	123.59	235.897
		134.872	174.359	208.205	165.128	226.154	234.872
		94.6154	174.359	116.923	162.564	158.462	234.872
		160.513	172.821	140.513	161.026	38.4615	234.872
		252.564	172.308	220.769	159.487	211.795	233.333
		188.718	171.282	166.667	158.205	114.872	232.821
		120	170.769	103.077	156.923	290.513	232.308
		83.3334	168.205	127.436	156.41	101.026	232.308
		212.564	166.41	191.282	155.385	87.1795	231.795
		240	165.385	153.333	155.128	74.8718	230.769
		173.846	165.385	89.7436	154.615	274.872	229.231
		105.641	165.128	204.615	151.282	188.718	229.231
		146.923	164.615	177.949	151.282	46.1538	228.718
		198.974	161.282	138.974	149.231	125.128	227.692
		132.564	160	114.872	148.718	174.359	227.179
		223.59	159.231	165.385	145.897	235.897	226.154
		160.256	159.231	217.692	145.641	202.564	225.641
		94.359	158.205	100.769	143.077	138.974	225.128
		250.513	157.436	150.256	142.051	251.795	222.564
		185.128	157.436	128.462	142.051	153.846	221.538
		119.231	154.359	189.231	140.769	216.41	219.487
		81.0257	154.359	240	138.974	174.872	219.487
		211.538	153.077	90.7692	138.718	282.051	219.231
		237.179	151.795	226.923	138.462	93.3333	218.974
		144.103	151.026	174.615	136.923	291.282	218.718
		172.564	150.769	202.564	136.667	188.205	218.462
		106.154	149.231	112.82	134.872	261.538	216.41
		198.462	148.205	141.795	134.359	228.205	216.41
		223.846	145.898	159.487	133.846	139.487	215.897
		130.513	145.641	215.641	129.231	72.8205	215.897
		157.949	144.615	190	128.462	272.308	214.872
		93.3334	144.615	124.359	127.692	241.026	214.872
		184.872	143.077	102.051	127.692	122.051	214.872
		249.231	142.821	151.026	125.641	165.641	213.333
		210.769	139.487	90.2564	123.59	107.692	212.821
		81.2821	139.487	174.615	123.077	84.1026	210.256
		117.949	138.974	201.026	122.564	220.513	208.205
		144.103	137.436	134.615	120.513	152.821	207.692
		235.385	136.923	114.359	119.231	96.4103	207.179
		168.718	135.385	225.128	118.974	282.564	206.667
		104.103	135.385	162.564	116.154	264.615	205.128
		196.154	133.59	186.923	115.385	126.667	205.128
		129.487	133.59	102.308	114.615	232.821	204.615
		223.077	131.538	212.308	114.103	142.821	202.564
		91.5385	130.513	147.949	111.282	71.2821	202.564
		155.898	129.487	127.18	110	196.923	201.795
		180.769	128.462	172.821	109.744	165.385	201.538
		244.359	128.205	200.256	108.718	187.949	200.769
		115.897	125.385	114.615	105.128	298.974	200.513
		208.718	124.615	221.026	104.872	252.821	200
		141.795	123.59	158.974	103.846	213.333	199.487
		81.0257	123.333	186.667	102.051	280.513	196.923
		233.846	122.564	137.436	99.4872	82.5641	196.923
		167.179	121.282	208.718	98.9744	48.7179	196.923
		103.077	121.282	171.538	96.9231	129.744	195.897
		193.077	120	198.205	91.5385	222.051	195.385
		127.18	117.436	181.538	86.4103	175.897	193.846
		220.769	116.154			189.744	193.077
		154.872	114.872			60	192.821
		179.487	114.103			164.615	191.538
		91.2821	112.82			268.205	191.282
		203.333	112.051			294.872	190.769
		113.077	111.282			145.128	190.513
		138.974	109.231			106.154	190.256
		167.436	107.18			235.385	189.744
		190.769	104.872			254.359	188.205
		101.795	104.872			156.154	187.436
		214.615	104.103			86.6667	186.667
		151.282	102.564			284.615	185.897
		124.615	102.564			133.333	184.103
		178.718	97.6923			273.333	183.077
		201.538	96.9231			148.205	183.077
		163.077	95.3846			64.1026	183.077
		112.308	95.3846			228.718	182.051
		138.974	94.8718			157.949	182.051
		189.231	90.2564			110.769	182.051
		150.769	87.4359			79.4872	181.538
		126.667	87.4359			205.385	178.205
		174.359	85.641			171.282	177.436
		138.718	81.2821			296.41	175.641
		161.026	79.4872			234.872	175.385
						92.8205	174.359
						269.744	172.821
						81.5385	171.795
						258.974	171.282
						140	170.769
						124.103	170.769
						68.2051	170.769
						192.308	170.256
						112.308	170.256
						244.103	169.231
						177.949	167.692
						56.9231	167.179
						204.615	165.641
						84.6154	164.615
						234.872	163.077
						157.949	161.538
						136.41	161.538
						74.8718	160.513
						98.9744	158.974
						218.462	158.462
						168.205	158.462
						252.308	157.949
						275.385	155.897
						193.846	154.359
						175.897	154.359
						261.026	153.846
						108.205	152.821
						52.8205	152.308
						64.6154	150.769
						242.564	149.231
						83.0769	149.231
						132.821	148.718
						173.333	145.641
						253.846	145.128
						278.974	144.615
						221.538	144.615
						146.154	144.615
						207.692	144.103
						40.5128	144.103
						62.5641	143.59
						307.692	142.564
						87.1795	140.513
						73.3333	140.513
						238.462	138.974
						98.9744	137.949
						128.205	137.436
						270.769	137.179
						144.615	136.41
						52.8205	134.872
						221.026	133.846
						260	132.821
						172.821	132.821
						40	132.821
						279.231	131.795
						251.795	129.744
						155.897	129.231
						76.9231	128.205
						194.872	127.692
						265.128	127.18
						65.641	127.18
						119.487	126.154
						301.538	125.641
						290.769	125.128
						228.718	125.128
						240.256	124.872
						169.231	124.615
						144.103	124.615
						55.8974	123.59
						250.256	122.564
						212.821	122.051
						308.718	121.026
						280	119.487
						107.18	118.974
						201.282	116.41
						224.103	114.615
						263.59	114.359
						214.359	112.564
						253.846	112.308
						91.7949	112.308
						238.205	111.282
						52.8205	111.282
						135.385	110.769
						184.615	108.462
						242.051	107.692
						170.256	107.692
						108.205	107.18
						77.4359	106.667
						152.821	106.154
						280	105.641
						140.513	105.128
						255.385	103.59
						218.462	102.308
						167.692	102.051
						70.7692	100.513
						124.615	98.4615
						149.231	97.4359
						236.154	96.9231
						261.538	95.8974
						80	94.359
						188.205	92.8205
						111.282	92.3077
						94.359	91.7949
						134.359	88.7179
						251.282	88.2051
						223.077	88.2051
						208.205	85.641
						179.487	85.641
						144.615	85.1282
						122.051	84.1026
						190.769	83.5897
						106.667	83.5897
						237.949	82.5641
						162.051	82.5641
						213.333	76.4103
						155.897	76.4103
						143.59	74.359
						116.41	74.359
						219.487	70.2564
						127.18	68.7179
						153.846	67.6923
						168.205	63.5897
						207.692	61.5385
						140	61.5385
						181.026	55.8974
						150.256	55.8974
						163.077	52.8205
						189.231	48.7179

## Sheet: Fig. 3c
Fig. 3c
		L1		L2		L3
		Δx (μm)	Δy (μm)	Δx (μm)	Δy (μm)	Δx (μm)	Δy (μm)
		10.4941	5.63097	5.37501	8.95835	3.83929	-3.58334
		1.02381	12.0298	9.72621	4.3512	1.79167	-5.63097
		10.75	5.88692	8.44645	-6.91073	2.55953	5.63097
		8.7024	-8.7024	0.255953	-11.2619	6.14287	1.02381
		4.3512	11.7738	0.255953	-11.5179	4.60715	-5.11906
		11.006	6.14287	8.44645	7.93454	6.65478	-2.04762
		1.27977	12.5417	8.7024	7.67859	1.79167	7.16668
		1.53572	12.5417	9.21431	-7.16668	4.86311	-5.63097
		10.4941	7.16668	5.63097	-10.2381	2.04762	7.16668
		11.5179	-5.37501	9.98217	6.14287	5.11906	-5.63097
		3.32739	12.2857	11.2619	-3.32739	0.511906	-7.67859
		4.3512	12.0298	1.02381	-11.7738	7.67859	-0.511906
		11.2619	6.14287	1.27977	11.7738	3.07144	-7.16668
		9.47026	-8.7024	10.4941	5.63097	1.79167	-7.93454
		12.2857	3.83929	1.79167	-11.7738	2.81548	-7.67859
		12.2857	4.09525	8.7024	8.1905	1.53572	-8.1905
		10.2381	-7.93454	11.7738	2.04762	1.53572	8.1905
		11.2619	6.39883	11.7738	2.04762	7.16668	-4.60715
		0.255953	13.0536	0.767859	-12.0298	6.14287	-6.14287
		10.75	-7.42264	1.02381	12.0298	6.14287	6.14287
		12.0298	5.11906	10.2381	-6.39883	7.67859	-4.09525
		11.006	-7.16668	12.0298	1.53572	0.511906	-8.7024
		10.4941	-7.93454	10.4941	-6.14287	8.1905	3.07144
		10.4941	-7.93454	11.006	-5.37501	8.1905	3.07144
		10.4941	-7.93454	9.98217	-7.16668	7.16668	5.11906
		12.5417	4.09525	0.511906	-12.2857	8.7024	-1.53572
		11.2619	-6.91073	2.55953	-12.0298	1.53572	-8.7024
		11.2619	6.91073	9.21431	-8.1905	2.04762	8.7024
		11.7738	-6.14287	11.2619	5.11906	3.58334	8.1905
		12.2857	5.11906	1.53572	12.2857	8.95835	1.02381
		0.255953	-13.3096	12.0298	3.07144	6.65478	6.14287
		1.02381	13.3096	3.32739	12.0298	6.14287	-6.65478
		1.02381	13.3096	11.006	-5.88692	8.7024	2.55953
		1.02381	13.3096	10.2381	-7.16668	2.55953	8.7024
		9.72621	-9.21431	12.2857	2.55953	7.16668	5.63097
		12.2857	5.37501	2.55953	12.2857	8.1905	-4.09525
		12.2857	5.37501	1.02381	12.5417	7.93454	4.60715
		12.2857	5.37501	1.02381	12.5417	8.7024	3.07144
		6.14287	12.0298	1.27977	-12.5417	8.7024	3.07144
		12.0298	6.14287	9.21431	-8.7024	0.511906	-9.21431
		12.0298	6.14287	10.4941	7.16668	9.21431	-0.767859
		12.2857	5.63097	12.0298	4.09525	1.53572	-9.21431
		12.2857	5.63097	4.09525	-12.0298	1.53572	-9.21431
		12.7977	4.3512	11.5179	5.37501	4.60715	-8.1905
		11.5179	-7.16668	12.2857	3.32739	3.58334	8.7024
		0	13.5655	12.5417	2.30358	2.55953	-9.21431
		0	13.5655	0	12.7977	9.21431	2.55953
		0	13.5655	12.7977	0	4.09525	-8.7024
		11.006	-7.93454	9.21431	-8.95835	8.7024	-4.09525
		0.511906	13.5655	8.95835	-9.21431	8.7024	4.09525
		0.511906	13.5655	10.4941	-7.42264	8.7024	-4.09525
		0.511906	13.5655	7.42264	10.4941	3.07144	-9.21431
		8.95835	-10.2381	7.42264	-10.4941	0	9.72621
		8.95835	-10.2381	3.83929	12.2857	0.511906	9.72621
		1.02381	13.5655	3.83929	-12.2857	9.72621	-1.02381
		2.81548	13.3096	9.72621	8.44645	5.37501	-8.1905
		10.2381	-8.95835	8.44645	9.72621	6.14287	-7.67859
		10.2381	-8.95835	1.53572	12.7977	7.67859	-6.14287
		10.4941	-8.7024	10.75	7.16668	4.60715	8.7024
		11.7738	-6.91073	2.04762	-12.7977	3.58334	9.21431
		13.0536	4.09525	12.2857	4.3512	2.04762	-9.72621
		1.79167	-13.5655	8.7024	-9.72621	2.04762	9.72621
		1.79167	13.5655	10.75	7.42264	9.72621	2.04762
		12.7977	4.86311	13.0536	0.511906	9.72621	-2.55953
		12.7977	4.86311	11.2619	-6.65478	8.44645	-5.63097
		11.5179	-7.42264	3.83929	12.5417	6.65478	7.67859
		2.04762	13.5655	12.2857	4.60715	9.98217	2.04762
		12.2857	-6.14287	12.0298	5.37501	8.1905	-6.14287
		5.63097	12.5417	11.2619	-6.91073	0.511906	10.2381
		12.5417	5.63097	12.2857	4.86311	9.98217	-2.55953
		11.2619	-7.93454	3.32739	12.7977	10.2381	-1.53572
		11.2619	-7.93454	11.006	-7.42264	9.72621	3.58334
		11.2619	-7.93454	11.7738	6.14287	5.11906	-9.21431
		12.7977	5.11906	5.63097	12.0298	9.72621	4.09525
		10.4941	-8.95835	11.5179	6.65478	4.09525	9.72621
		10.4941	-8.95835	2.55953	13.0536	4.09525	-9.72621
		2.55953	13.5655	11.5179	6.65478	10.2381	-3.07144
		0	13.8215	13.0536	-2.55953	10.75	0
		13.0536	-4.60715	0.255953	13.3096	0.255953	10.75
		13.0536	4.60715	0.255953	13.3096	9.72621	4.60715
		12.2857	6.39883	11.2619	-7.16668	10.75	0.511906
		12.2857	6.39883	1.02381	13.3096	0.511906	10.75
		12.2857	6.39883	2.81548	-13.0536	4.60715	-9.72621
		13.3096	3.83929	3.83929	-12.7977	1.02381	10.75
		2.81548	13.5655	10.75	-7.93454	9.21431	5.63097
		12.5417	5.88692	1.53572	13.3096	3.58334	-10.2381
		1.02381	13.8215	1.53572	13.3096	10.2381	-3.58334
		12.0298	6.91073	6.39883	11.7738	3.58334	-10.2381
		8.44645	-11.006	5.37501	12.2857	3.58334	10.2381
		3.07144	13.5655	3.07144	13.0536	10.75	-1.53572
		11.2619	-8.1905	3.07144	13.0536	10.75	1.53572
		9.72621	-9.98217	2.04762	-13.3096	8.1905	-7.16668
		9.21431	-10.4941	10.4941	-8.44645	8.1905	7.16668
		12.2857	-6.65478	10.4941	8.44645	3.83929	10.2381
		2.04762	13.8215	11.2619	7.42264	6.65478	8.7024
		12.2857	6.65478	13.3096	2.30358	11.006	0.511906
		12.2857	6.65478	12.2857	5.63097	4.09525	-10.2381
		11.5179	-7.93454	5.11906	12.5417	4.09525	10.2381
		10.75	-8.95835	11.5179	-7.16668	4.09525	-10.2381
		12.0298	7.16668	9.21431	-9.98217	9.21431	-6.14287
		2.30358	13.8215	3.83929	-13.0536	9.21431	6.14287
		11.006	-8.7024	12.2857	5.88692	9.21431	-6.14287
		13.5655	3.58334	12.2857	5.88692	9.21431	6.14287
		2.55953	13.8215	12.0298	6.39883	9.21431	-6.14287
		0.255953	-14.0774	1.27977	13.5655	9.98217	4.86311
		0.511906	-14.0774	1.27977	13.5655	4.3512	10.2381
		12.2857	-6.91073	1.27977	-13.5655	10.75	-3.07144
		13.5655	3.83929	11.7738	6.91073	10.75	-3.07144
		1.02381	14.0774	11.7738	-6.91073	11.006	2.04762
		11.5179	8.1905	13.3096	3.07144	9.98217	5.11906
		11.5179	8.1905	12.2857	6.14287	7.67859	8.1905
		1.27977	-14.0774	12.0298	6.65478	5.63097	9.72621
		1.79167	14.0774	12.5417	-5.63097	8.7024	7.16668
		1.79167	14.0774	9.47026	-9.98217	7.16668	8.7024
		12.5417	6.65478	11.7738	-7.16668	0.511906	11.2619
		3.32739	13.8215	3.58334	13.3096	7.16668	8.7024
		13.0536	5.63097	11.7738	-7.16668	8.7024	7.16668
		12.2857	-7.16668	11.7738	7.16668	11.2619	1.02381
		12.2857	-7.16668	0	13.8215	11.2619	1.02381
		12.2857	7.16668	0.255953	-13.8215	1.02381	-11.2619
		2.04762	14.0774	13.0536	4.60715	7.42264	-8.7024
		11.2619	-8.7024	0.767859	13.8215	11.2619	-2.04762
		10.2381	-9.98217	12.2857	6.39883	10.2381	5.11906
		12.7977	6.39883	12.2857	-6.39883	5.11906	10.2381
		12.7977	6.39883	12.2857	-6.39883	11.2619	-2.04762
		12.7977	6.39883	12.7977	5.37501	10.2381	-5.11906
		13.0536	5.88692	12.7977	5.37501	10.4941	4.60715
		12.5417	6.91073	13.8215	1.27977	7.16668	8.95835
		10.75	-9.47026	1.53572	13.8215	9.72621	-6.14287
		10.75	-9.47026	11.7738	-7.42264	11.5179	0
		0	14.3334	11.2619	8.1905	0.511906	-11.5179
		0.511906	14.3334	13.3096	4.09525	11.2619	2.55953
		0.511906	14.3334	8.1905	-11.2619	8.7024	-7.67859
		11.006	-9.21431	11.2619	-8.1905	11.2619	2.81548
		13.3096	-5.37501	13.3096	-4.09525	9.72621	-6.39883
		11.006	-9.21431	13.3096	-4.09525	3.07144	-11.2619
		11.006	-9.21431	13.0536	4.86311	3.07144	-11.2619
		11.006	-9.21431	1.79167	13.8215	5.63097	10.2381
		13.3096	5.37501	9.21431	-10.4941	10.2381	-5.63097
		12.2857	7.42264	2.04762	13.8215	5.63097	-10.2381
		2.81548	14.0774	2.04762	13.8215	0.255953	11.7738
		2.81548	14.0774	12.7977	-5.63097	0.511906	11.7738
		1.02381	14.3334	10.75	-8.95835	6.65478	-9.72621
		1.02381	14.3334	7.67859	-11.7738	11.7738	0.511906
		1.27977	14.3334	2.55953	13.8215	0.511906	-11.7738
		11.2619	8.95835	11.2619	-8.44645	1.02381	-11.7738
		3.07144	14.0774	13.3096	4.60715	11.2619	3.58334
		1.53572	14.3334	13.8215	-2.81548	3.58334	-11.2619
		12.7977	6.65478	1.02381	14.0774	4.3512	-11.006
		12.7977	6.65478	9.98217	9.98217	11.7738	-1.53572
		13.0536	6.14287	9.72621	-10.2381	1.53572	-11.7738
		12.5417	7.16668	11.5179	-8.1905	1.53572	-11.7738
		14.3334	1.79167	10.75	-9.21431	5.11906	10.75
		1.79167	14.3334	13.8215	3.07144	6.91073	9.72621
		1.79167	14.3334	3.07144	13.8215	4.09525	-11.2619
		13.3096	5.63097	1.79167	14.0774	11.2619	-4.09525
		13.3096	5.63097	12.7977	6.14287	11.2619	-4.09525
		13.3096	5.63097	3.32739	13.8215	11.2619	-4.09525
		2.04762	14.3334	8.7024	-11.2619	9.21431	7.67859
		2.04762	14.3334	13.5655	-4.3512	11.7738	-2.55953
		12.2857	7.67859	13.3096	-5.11906	2.55953	-11.7738
		12.2857	-7.67859	9.98217	10.2381	2.55953	-11.7738
		13.8215	4.3512	12.5417	-6.91073	9.72621	7.16668
		11.7738	-8.44645	13.0536	-5.88692	7.16668	-9.72621
		11.7738	-8.44645	4.60715	13.5655	10.75	-5.63097
		13.5655	5.11906	0.511906	14.3334	10.75	5.63097
		13.5655	5.11906	11.006	-9.21431	5.63097	10.75
		13.5655	5.11906	11.006	9.21431	11.7738	-3.07144
		13.5655	5.11906	1.02381	-14.3334	4.60715	11.2619
		13.5655	5.11906	3.07144	14.0774	11.2619	-4.60715
		13.0536	6.39883	9.98217	-10.4941	3.07144	-11.7738
		11.2619	-9.21431	12.2857	-7.67859	6.65478	-10.2381
		11.2619	-9.21431	8.44645	-11.7738	10.2381	-6.65478
		13.3096	5.88692	3.58334	-14.0774	5.88692	10.75
		12.0298	-8.1905	13.0536	6.39883	0	12.2857
		2.55953	14.3334	11.2619	9.21431	3.58334	-11.7738
		2.55953	14.3334	11.2619	9.21431	11.7738	3.58334
		2.55953	14.3334	12.0298	-8.1905	3.58334	11.7738
		11.5179	-8.95835	14.0774	3.83929	3.58334	-11.7738
		0.255953	-14.5893	0.767859	14.5893	0.767859	-12.2857
		0.511906	14.5893	12.2857	-7.93454	12.2857	1.02381
		12.2857	7.93454	13.0536	6.65478	12.2857	1.02381
		12.2857	-7.93454	3.07144	14.3334	5.11906	-11.2619
		1.02381	14.5893	13.3096	6.14287	1.53572	-12.2857
		11.7738	-8.7024	13.3096	-6.14287	1.53572	-12.2857
		1.27977	14.5893	13.3096	6.14287	7.67859	9.72621
		1.27977	14.5893	13.3096	-6.14287	7.67859	9.72621
		1.27977	14.5893	10.2381	-10.4941	7.67859	9.72621
		13.3096	6.14287	4.09525	14.0774	2.04762	-12.2857
		10.2381	-10.4941	13.5655	5.63097	12.2857	-2.04762
		12.7977	7.16668	12.0298	-8.44645	12.2857	2.04762
		12.7977	-7.16668	12.5417	7.67859	2.04762	12.2857
		1.53572	14.5893	2.04762	14.5893	4.09525	11.7738
		1.53572	14.5893	2.04762	14.5893	7.16668	-10.2381
		12.0298	8.44645	3.58334	14.3334	10.2381	7.16668
		12.5417	-7.67859	12.7977	-7.42264	2.55953	-12.2857
		11.2619	-9.47026	12.5417	-7.93454	2.55953	12.2857
		11.2619	-9.47026	0	14.8453	11.2619	-5.63097
		13.8215	5.11906	12.0298	-8.7024	11.2619	-5.63097
		12.2857	-8.1905	0.767859	14.8453	11.2619	5.63097
		12.2857	-8.1905	13.3096	-6.65478	4.60715	-11.7738
		12.2857	-8.1905	4.09525	14.3334	11.7738	4.60715
		2.30358	14.5893	12.2857	-8.44645	11.7738	4.60715
		13.5655	5.88692	13.8215	5.63097	11.7738	4.60715
		13.5655	5.88692	1.53572	14.8453	3.07144	12.2857
		11.7738	-8.95835	13.8215	-5.63097	12.2857	-3.07144
		11.7738	-8.95835	11.7738	-9.21431	9.21431	8.7024
		2.55953	14.5893	13.5655	6.39883	8.1905	9.72621
		13.8215	5.37501	10.75	-10.4941	9.72621	-8.1905
		12.5417	-7.93454	12.7977	7.93454	7.67859	-10.2381
		0	14.8453	2.55953	-14.8453	12.2857	-3.58334
		0	14.8453	11.7738	-9.47026	3.58334	-12.2857
		0.255953	-14.8453	13.5655	-6.65478	10.2381	7.67859
		0.511906	14.8453	0.511906	-15.1012	0.255953	-12.7977
		11.006	-9.98217	13.5655	6.65478	0.511906	12.7977
		11.006	-9.98217	0.767859	15.1012	0.511906	-12.7977
		1.02381	14.8453	14.8453	3.07144	0.511906	12.7977
		11.2619	-9.72621	14.0774	5.63097	0.767859	12.7977
		13.5655	6.14287	14.0774	-5.63097	11.5179	5.63097
		1.27977	14.8453	12.7977	8.1905	11.7738	5.11906
		14.3334	4.09525	1.79167	15.1012	12.7977	-1.53572
		14.3334	4.09525	14.8453	3.32739	1.53572	-12.7977
		12.2857	-8.44645	14.3334	5.11906	1.53572	12.7977
		12.2857	-8.44645	13.5655	-6.91073	1.53572	-12.7977
		12.2857	-8.44645	14.0774	5.88692	4.09525	-12.2857
		1.53572	14.8453	14.0774	-5.88692	6.39883	-11.2619
		11.7738	-9.21431	11.7738	9.72621	2.04762	12.7977
		12.5417	-8.1905	14.8453	-3.58334	12.7977	2.04762
		14.0774	5.11906	14.5893	4.60715	10.4941	-7.67859
		12.5417	-8.1905	14.8453	3.83929	9.72621	-8.7024
		2.04762	14.8453	14.8453	3.83929	9.72621	-8.7024
		2.04762	14.8453	13.3096	-7.67859	9.72621	8.7024
		13.5655	-6.39883	1.02381	-15.3572	9.72621	8.7024
		12.0298	-8.95835	11.2619	-10.4941	9.72621	8.7024
		12.0298	-8.95835	1.27977	-15.3572	6.65478	11.2619
		12.0298	-8.95835	1.53572	-15.3572	6.65478	11.2619
		12.0298	-8.95835	3.32739	15.1012	10.2381	8.1905
		13.5655	6.39883	3.32739	15.1012	8.1905	10.2381
		2.30358	14.8453	2.04762	-15.3572	10.2381	-8.1905
		13.8215	5.88692	14.3334	-5.88692	8.1905	-10.2381
		2.30358	14.8453	14.3334	5.88692	12.2857	4.60715
		11.006	-10.2381	14.5893	5.37501	12.2857	-4.60715
		10.2381	-11.006	12.5417	-9.21431	4.60715	12.2857
		14.3334	4.60715	7.16668	13.8215	3.07144	12.7977
		14.3334	4.60715	3.83929	15.1012	12.7977	-3.07144
		12.2857	-8.7024	10.4941	-11.5179	10.75	7.67859
		2.55953	14.8453	11.5179	-10.4941	3.58334	12.7977
		2.55953	14.8453	13.5655	-7.67859	3.58334	12.7977
		14.0774	5.37501	14.8453	4.86311	13.0536	-2.55953
		0.255953	15.1012	1.27977	15.6131	11.5179	-6.65478
		13.5655	6.65478	13.0536	-8.7024	0.511906	13.3096
		0.767859	15.1012	1.79167	-15.6131	13.3096	1.02381
		13.8215	6.14287	13.5655	-7.93454	13.3096	-1.02381
		13.8215	6.14287	12.5417	-9.47026	11.2619	-7.16668
		14.3334	4.86311	2.04762	15.6131	1.02381	13.3096
		12.0298	-9.21431	11.2619	-11.006	1.02381	13.3096
		4.09525	14.5893	10.75	-11.5179	9.72621	9.21431
		1.27977	15.1012	12.7977	9.21431	9.72621	-9.21431
		1.53572	-15.1012	10.4941	11.7738	9.72621	9.21431
		1.53572	15.1012	14.0774	7.16668	1.53572	13.3096
		12.7977	-8.1905	14.3334	6.65478	1.53572	13.3096
		12.7977	-8.1905	0.767859	15.8691	12.7977	-4.09525
		13.5655	-6.91073	1.02381	-15.8691	8.7024	-10.2381
		13.5655	6.91073	11.7738	-10.75	2.04762	13.3096
		13.3096	-7.42264	15.1012	5.11906	13.3096	-2.04762
		2.04762	15.1012	14.3334	-7.16668	12.2857	5.63097
		2.04762	-15.1012	14.5893	6.65478	10.75	-8.1905
		11.5179	-9.98217	13.3096	-8.95835	8.1905	10.75
		14.0774	5.88692	15.8691	-2.55953	13.0536	-3.58334
		11.7738	-9.72621	13.0536	-9.47026	11.5179	-7.16668
		3.58334	14.8453	12.0298	-10.75	11.5179	-7.16668
		2.30358	15.1012	1.02381	16.125	0.767859	-13.5655
		14.8453	3.83929	1.27977	-16.125	5.88692	12.2857
		14.8453	3.83929	13.3096	-9.21431	3.32739	-13.3096
		13.5655	7.16668	15.3572	5.37501	6.14287	-12.2857
		13.5655	7.16668	14.0774	-8.1905	5.63097	12.5417
		12.2857	-9.21431	0.511906	-16.381	12.0298	6.65478
		14.0774	6.14287	5.11906	15.6131	9.72621	-9.72621
		4.86311	14.5893	2.04762	16.381	10.2381	-9.21431
		1.02381	15.3572	14.0774	8.7024	3.58334	13.3096
		11.2619	-10.4941	2.81548	16.381	5.11906	-12.7977
		14.3334	5.63097	9.21431	14.0774	13.8215	0
		1.27977	15.3572	15.6131	6.39883	0	13.8215
		1.27977	15.3572	14.3334	8.95835	13.8215	0.511906
		3.07144	15.1012	15.8691	-5.88692	13.8215	0.511906
		11.5179	-10.2381	15.8691	6.39883	13.8215	0.511906
		3.07144	15.1012	0	17.1489	10.75	-8.7024
		11.7738	-9.98217	16.381	5.11906	13.8215	-0.767859
		13.5655	-7.42264	15.6131	7.16668	6.39883	-12.2857
		12.0298	-9.72621	13.8215	-10.2381	1.02381	13.8215
		2.04762	15.3572	16.125	6.14287	13.3096	4.09525
		14.3334	5.88692	4.60715	16.6369	8.1905	-11.2619
		15.1012	3.58334	2.04762	17.1489	13.3096	-4.09525
		13.0536	-8.44645	14.8453	8.95835	13.3096	-4.09525
		12.5417	-9.21431	0.255953	-17.4048	8.1905	-11.2619
		2.55953	15.3572	16.6369	5.11906	4.09525	-13.3096
		14.3334	6.14287	15.3572	-8.44645	1.79167	-13.8215
		0.255953	15.6131	17.4048	3.83929	12.5417	-6.14287
		12.7977	-8.95835	15.8691	8.1905	2.04762	13.8215
		0.511906	15.6131	2.81548	-17.6608	12.7977	5.63097
		3.07144	15.3572	3.07144	-17.6608	12.0298	7.16668
		3.07144	15.3572	15.3572	9.47026	13.8215	-2.55953
		12.2857	-9.72621	2.81548	-17.9167	4.60715	-13.3096
		12.2857	-9.72621	14.8453	-10.75	4.60715	13.3096
		13.0536	-8.7024	15.1012	-10.4941	13.3096	-4.60715
		14.5893	5.88692	15.3572	10.4941	13.3096	-4.60715
		2.04762	15.6131	17.4048	6.65478	10.2381	9.72621
		11.2619	-11.006	15.6131	-11.006	10.2381	-9.72621
		3.58334	15.3572	15.1012	-11.7738	13.8215	3.07144
		15.6131	2.30358	7.67859	17.6608	13.8215	3.07144
		15.1012	4.60715	16.6369	9.72621	10.75	9.21431
		14.3334	6.65478	1.53572	19.4524	3.07144	-13.8215
		14.5893	6.14287	14.0774	13.5655	9.21431	10.75
		14.5893	6.14287	20.7322	1.27977	6.14287	-12.7977
		12.2857	-9.98217	6.14287	-20.9881	12.2857	7.16668
		13.5655	8.1905	21.5001	4.3512	11.2619	-8.7024
		4.86311	15.1012	22.012	-4.60715	8.7024	11.2619
		0.511906	15.8691	22.012	-5.11906	11.2619	-8.7024
		0.767859	-15.8691	22.5239	-5.88692	13.8215	-3.58334
		1.02381	-15.8691	17.6608	15.6131	3.58334	-13.8215
		14.3334	6.91073	1.02381	-23.8036	13.8215	-3.58334
		14.8453	5.88692	14.5893	19.9643	0.511906	14.3334
		1.79167	15.8691	23.5477	8.7024	8.1905	11.7738
		13.0536	-9.21431	14.3334	-20.7322	11.7738	-8.1905
		4.60715	15.3572	23.0358	13.3096	14.3334	1.02381
		2.30358	15.8691	7.16668	-27.131	14.3334	1.53572
		13.8215	-8.1905	19.1965	-20.4762	14.3334	1.53572
		13.8215	8.1905	0	30.9703	13.8215	-4.09525
		13.5655	-8.7024	0.255953	-30.9703	12.7977	-6.65478
		2.81548	15.8691	5.11906	33.5298	1.79167	-14.3334
		0.255953	16.125	34.0417	-2.55953	5.63097	-13.3096
		0.255953	16.125	25.5953	-24.0596	13.3096	-5.63097
		3.07144	15.8691	31.9941	20.7322	13.3096	5.63097
		15.3572	5.11906	18.6846	34.0417	5.63097	-13.3096
		13.3096	-9.21431	44.0239	-13.0536	10.2381	-10.2381
		13.3096	9.21431	40.6965	-35.8334	2.04762	14.3334
		13.3096	-9.21431	1.27977	-54.7739	14.3334	2.04762
		12.5417	-10.2381	-	-	14.3334	-2.04762
		13.8215	-8.44645	-	-	14.3334	2.04762
		14.3334	-7.67859	-	-	14.3334	2.04762
		14.3334	-7.67859	-	-	7.67859	-12.2857
		14.8453	6.65478	-	-	8.44645	11.7738
		2.30358	16.125	-	-	2.55953	14.3334
		15.1012	6.14287	-	-	2.55953	14.3334
		13.8215	-8.7024	-	-	14.3334	-2.55953
		14.3334	-7.93454	-	-	14.3334	2.55953
		0.767859	16.381	-	-	4.60715	-13.8215
		0.767859	16.381	-	-	11.7738	8.7024
		1.02381	16.381	-	-	13.0536	6.65478
		1.53572	16.381	-	-	13.3096	6.14287
		11.5179	-11.7738	-	-	12.7977	-7.16668
		13.3096	-9.72621	-	-	5.11906	-13.8215
		12.5417	-10.75	-	-	12.2857	-8.1905
		15.8691	4.60715	-	-	12.2857	-8.1905
		15.8691	4.60715	-	-	12.2857	8.1905
		15.3572	6.14287	-	-	8.1905	12.2857
		3.83929	16.125	-	-	3.58334	-14.3334
		3.83929	16.125	-	-	14.0774	4.60715
		13.0536	-10.2381	-	-	8.7024	12.0298
		15.6131	5.63097	-	-	6.65478	-13.3096
		14.5893	7.93454	-	-	6.65478	13.3096
		15.3572	6.39883	-	-	11.2619	9.72621
		12.7977	-10.75	-	-	6.65478	-13.3096
		15.1012	7.16668	-	-	14.8453	-1.02381
		15.3572	6.65478	-	-	14.3334	-4.09525
		15.3572	6.65478	-	-	14.3334	-4.09525
		4.86311	16.125	-	-	14.8453	-1.53572
		13.0536	-10.75	-	-	12.7977	-7.67859
		14.0774	-9.47026	-	-	12.7977	-7.67859
		16.125	5.63097	-	-	12.7977	7.67859
		13.3096	-10.75	-	-	14.8453	2.04762
		0.767859	17.1489	-	-	2.04762	14.8453
		15.1012	-8.1905	-	-	12.2857	8.7024
		13.5655	-10.75	-	-	4.60715	-14.3334
		0	17.4048	-	-	4.60715	-14.3334
		16.381	6.14287	-	-	2.55953	-14.8453
		2.04762	17.4048	-	-	14.8453	2.55953
		15.8691	7.67859	-	-	13.3096	-7.16668
		0.255953	17.6608	-	-	13.8215	-6.14287
		15.8691	7.93454	-	-	13.8215	6.14287
		6.39883	16.6369	-	-	3.07144	-14.8453
		15.8691	8.1905	-	-	3.07144	-14.8453
		17.4048	4.09525	-	-	1.53572	-15.1012
		11.5179	-14.0774	-	-	12.7977	8.1905
		11.5179	-14.0774	-	-	10.75	10.75
		17.4048	6.39883	-	-	14.8453	-3.58334
		6.91073	17.4048	-	-	9.72621	11.7738
		15.1012	-11.2619	-	-	8.44645	12.7977
		19.4524	7.16668	-	-	6.65478	13.8215
		0	22.2679	-	-	12.2857	-9.21431
		22.5239	-1.79167	-	-	12.2857	-9.21431
		23.2917	11.2619	-	-	0	15.3572
		19.1965	18.4286	-	-	9.21431	12.2857
		21.756	-15.6131	-	-	13.3096	7.67859
		21.2441	-17.4048	-	-	15.3572	0.511906
		25.8513	12.2857	-	-	7.67859	13.3096
		2.81548	29.4346	-	-	13.3096	7.67859
		3.32739	29.4346	-	-	7.67859	13.3096
		28.1548	10.75	-	-	14.3334	5.63097
		0	30.9703	-	-	4.09525	14.8453
		23.8036	-23.2917	-	-	14.3334	-5.63097
		29.6905	24.0596	-	-	14.3334	5.63097
		2.30358	43.512	-	-	14.8453	-4.09525
		42.7442	18.4286	-	-	11.5179	-10.2381
		35.8334	-32.2501	-	-	13.0536	8.1905
		49.143	-41.4644	-	-	15.3572	-1.53572
		68.5954	30.7144	-	-	1.53572	15.3572
		70.899	-57.0775	-	-	6.91073	13.8215
		84.9764	-66.5478	-	-	1.79167	15.3572
		-	-	-	-	15.3572	2.04762
		-	-	-	-	14.8453	4.60715
		-	-	-	-	10.75	11.2619
		-	-	-	-	11.2619	10.75
		-	-	-	-	13.8215	-7.16668
		-	-	-	-	10.75	11.2619
		-	-	-	-	14.3334	-6.14287
		-	-	-	-	14.3334	-6.14287
		-	-	-	-	14.3334	-6.14287
		-	-	-	-	11.7738	-10.2381
		-	-	-	-	10.2381	11.7738
		-	-	-	-	13.3096	-8.1905
		-	-	-	-	13.3096	-8.1905
		-	-	-	-	3.07144	15.3572
		-	-	-	-	3.07144	15.3572
		-	-	-	-	13.0536	8.7024
		-	-	-	-	6.39883	-14.3334
		-	-	-	-	7.67859	-13.8215
		-	-	-	-	15.8691	0
		-	-	-	-	5.63097	14.8453
		-	-	-	-	14.8453	-5.63097
		-	-	-	-	4.09525	15.3572
		-	-	-	-	15.6131	3.07144
		-	-	-	-	1.53572	-15.8691
		-	-	-	-	1.53572	-15.8691
		-	-	-	-	10.2381	12.2857
		-	-	-	-	14.3334	7.16668
		-	-	-	-	14.8453	-6.14287
		-	-	-	-	12.7977	9.72621
		-	-	-	-	15.8691	3.07144
		-	-	-	-	1.27977	-16.125
		-	-	-	-	9.21431	13.3096
		-	-	-	-	5.11906	-15.3572
		-	-	-	-	9.21431	13.3096
		-	-	-	-	15.8691	3.58334
		-	-	-	-	15.8691	-3.58334
		-	-	-	-	3.58334	-15.8691
		-	-	-	-	14.8453	6.65478
		-	-	-	-	10.75	12.2857
		-	-	-	-	16.125	-2.55953
		-	-	-	-	8.7024	13.8215
		-	-	-	-	13.8215	-8.7024
		-	-	-	-	8.7024	13.8215
		-	-	-	-	13.5655	-9.21431
		-	-	-	-	16.381	-1.02381
		-	-	-	-	3.07144	16.125
		-	-	-	-	15.6131	-5.11906
		-	-	-	-	1.53572	16.381
		-	-	-	-	12.0298	11.2619
		-	-	-	-	14.8453	-7.16668
		-	-	-	-	8.1905	-14.3334
		-	-	-	-	16.381	2.04762
		-	-	-	-	6.14287	-15.3572
		-	-	-	-	15.3572	6.14287
		-	-	-	-	16.381	-2.55953
		-	-	-	-	9.21431	13.8215
		-	-	-	-	13.8215	9.21431
		-	-	-	-	3.07144	-16.381
		-	-	-	-	14.8453	-7.67859
		-	-	-	-	12.7977	10.75
		-	-	-	-	15.3572	6.65478
		-	-	-	-	9.47026	-13.8215
		-	-	-	-	0.511906	16.8929
		-	-	-	-	16.8929	0.511906
		-	-	-	-	9.72621	13.8215
		-	-	-	-	1.02381	-16.8929
		-	-	-	-	8.1905	14.8453
		-	-	-	-	13.5655	-10.2381
		-	-	-	-	11.7738	-12.2857
		-	-	-	-	16.381	4.60715
		-	-	-	-	4.60715	16.381
		-	-	-	-	9.21431	-14.3334
		-	-	-	-	13.3096	-10.75
		-	-	-	-	16.381	-5.11906
		-	-	-	-	16.381	5.11906
		-	-	-	-	7.67859	15.3572
		-	-	-	-	13.8215	-10.2381
		-	-	-	-	13.8215	10.2381
		-	-	-	-	15.8691	6.65478
		-	-	-	-	14.8453	8.7024
		-	-	-	-	16.8929	3.58334
		-	-	-	-	2.04762	-17.1489
		-	-	-	-	16.381	5.63097
		-	-	-	-	0	17.4048
		-	-	-	-	0.255953	17.4048
		-	-	-	-	7.16668	15.8691
		-	-	-	-	15.1012	-8.7024
		-	-	-	-	17.4048	1.02381
		-	-	-	-	13.3096	11.2619
		-	-	-	-	13.3096	-11.2619
		-	-	-	-	9.21431	-14.8453
		-	-	-	-	17.4048	1.53572
		-	-	-	-	9.21431	14.8453
		-	-	-	-	16.381	-6.14287
		-	-	-	-	6.14287	16.381
		-	-	-	-	4.60715	-16.8929
		-	-	-	-	17.4048	2.04762
		-	-	-	-	2.04762	-17.4048
		-	-	-	-	17.4048	-2.55953
		-	-	-	-	15.8691	-7.67859
		-	-	-	-	15.3572	-8.7024
		-	-	-	-	17.4048	3.07144
		-	-	-	-	17.4048	3.07144
		-	-	-	-	12.2857	-12.7977
		-	-	-	-	16.8929	-5.63097
		-	-	-	-	5.63097	-16.8929
		-	-	-	-	15.8691	-8.1905
		-	-	-	-	4.09525	17.4048
		-	-	-	-	17.1489	5.11906
		-	-	-	-	17.9167	0
		-	-	-	-	10.75	14.3334
		-	-	-	-	6.14287	16.8929
		-	-	-	-	17.9167	1.53572
		-	-	-	-	11.5179	13.8215
		-	-	-	-	7.67859	-16.381
		-	-	-	-	2.55953	17.9167
		-	-	-	-	13.3096	-12.2857
		-	-	-	-	17.4048	-5.11906
		-	-	-	-	16.8929	6.65478
		-	-	-	-	9.72621	15.3572
		-	-	-	-	17.9167	3.07144
		-	-	-	-	9.72621	-15.3572
		-	-	-	-	3.58334	17.9167
		-	-	-	-	17.4048	5.63097
		-	-	-	-	16.6369	7.67859
		-	-	-	-	15.8691	-9.21431
		-	-	-	-	17.9167	-4.09525
		-	-	-	-	7.42264	16.8929
		-	-	-	-	13.3096	12.7977
		-	-	-	-	18.4286	-1.53572
		-	-	-	-	17.6608	-5.63097
		-	-	-	-	2.04762	-18.4286
		-	-	-	-	2.04762	18.4286
		-	-	-	-	8.7024	16.381
		-	-	-	-	14.3334	-11.7738
		-	-	-	-	16.381	-8.7024
		-	-	-	-	16.381	-8.7024
		-	-	-	-	8.7024	-16.381
		-	-	-	-	16.8929	-7.67859
		-	-	-	-	15.8691	9.72621
		-	-	-	-	11.2619	14.8453
		-	-	-	-	14.5893	11.7738
		-	-	-	-	18.4286	3.58334
		-	-	-	-	18.4286	-3.58334
		-	-	-	-	17.9167	-5.63097
		-	-	-	-	12.7977	13.8215
		-	-	-	-	10.2381	15.8691
		-	-	-	-	11.7738	-14.8453
		-	-	-	-	18.4286	4.60715
		-	-	-	-	18.4286	4.60715
		-	-	-	-	18.9405	-1.53572
		-	-	-	-	7.67859	17.4048
		-	-	-	-	15.3572	11.2619
		-	-	-	-	16.381	9.72621
		-	-	-	-	9.72621	-16.381
		-	-	-	-	17.9167	-6.65478
		-	-	-	-	10.75	-15.8691
		-	-	-	-	3.07144	18.9405
		-	-	-	-	3.58334	18.9405
		-	-	-	-	7.16668	-17.9167
		-	-	-	-	16.381	10.2381
		-	-	-	-	4.09525	-18.9405
		-	-	-	-	4.09525	18.9405
		-	-	-	-	17.9167	7.67859
		-	-	-	-	9.72621	-16.8929
		-	-	-	-	9.72621	-16.8929
		-	-	-	-	14.3334	13.3096
		-	-	-	-	12.7977	-14.8453
		-	-	-	-	8.1905	-17.9167
		-	-	-	-	7.67859	-18.1727
		-	-	-	-	10.2381	16.8929
		-	-	-	-	19.4524	3.58334
		-	-	-	-	3.58334	19.4524
		-	-	-	-	19.1965	-5.11906
		-	-	-	-	19.4524	-4.09525
		-	-	-	-	6.14287	-18.9405
		-	-	-	-	15.1012	13.0536
		-	-	-	-	19.7084	3.32739
		-	-	-	-	1.79167	19.9643
		-	-	-	-	6.65478	18.9405
		-	-	-	-	17.9167	-9.21431
		-	-	-	-	17.9167	-9.21431
		-	-	-	-	9.21431	-17.9167
		-	-	-	-	11.7738	-16.381
		-	-	-	-	17.4048	10.2381
		-	-	-	-	3.07144	19.9643
		-	-	-	-	3.32739	-19.9643
		-	-	-	-	5.63097	19.4524
		-	-	-	-	5.63097	19.4524
		-	-	-	-	9.47026	17.9167
		-	-	-	-	19.1965	6.65478
		-	-	-	-	8.7024	-18.4286
		-	-	-	-	12.7977	15.8691
		-	-	-	-	15.8691	-12.7977
		-	-	-	-	18.9405	-7.67859
		-	-	-	-	10.75	17.4048
		-	-	-	-	0	20.4762
		-	-	-	-	19.9643	-4.60715
		-	-	-	-	20.4762	1.53572
		-	-	-	-	6.65478	-19.4524
		-	-	-	-	11.7738	-16.8929
		-	-	-	-	11.7738	16.8929
		-	-	-	-	2.55953	-20.4762
		-	-	-	-	8.1905	-18.9405
		-	-	-	-	15.3572	-13.8215
		-	-	-	-	13.8215	15.3572
		-	-	-	-	20.4762	3.07144
		-	-	-	-	13.3096	15.8691
		-	-	-	-	15.8691	-13.3096
		-	-	-	-	13.3096	15.8691
		-	-	-	-	7.16668	19.4524
		-	-	-	-	12.7977	16.381
		-	-	-	-	18.4286	9.72621
		-	-	-	-	8.7024	18.9405
		-	-	-	-	17.9167	-10.75
		-	-	-	-	0	20.9881
		-	-	-	-	16.6369	-12.7977
		-	-	-	-	20.9881	0.511906
		-	-	-	-	13.8215	15.8691
		-	-	-	-	20.9881	-2.55953
		-	-	-	-	7.16668	19.9643
		-	-	-	-	19.9643	-7.16668
		-	-	-	-	7.16668	19.9643
		-	-	-	-	7.16668	19.9643
		-	-	-	-	20.4762	5.63097
		-	-	-	-	15.6131	-14.5893
		-	-	-	-	14.3334	15.8691
		-	-	-	-	11.7738	17.9167
		-	-	-	-	11.7738	-17.9167
		-	-	-	-	20.9881	4.60715
		-	-	-	-	21.5001	0
		-	-	-	-	0.511906	-21.5001
		-	-	-	-	1.02381	-21.5001
		-	-	-	-	10.2381	18.9405
		-	-	-	-	10.2381	18.9405
		-	-	-	-	6.65478	-20.4762
		-	-	-	-	17.4048	-12.7977
		-	-	-	-	20.9881	5.11906
		-	-	-	-	5.11906	20.9881
		-	-	-	-	3.07144	-21.5001
		-	-	-	-	14.8453	-15.8691
		-	-	-	-	19.4524	9.72621
		-	-	-	-	19.4524	9.72621
		-	-	-	-	20.2203	-8.1905
		-	-	-	-	11.7738	18.4286
		-	-	-	-	20.9881	-6.14287
		-	-	-	-	17.1489	-13.8215
		-	-	-	-	11.2619	18.9405
		-	-	-	-	15.8691	-15.3572
		-	-	-	-	15.3572	-15.8691
		-	-	-	-	22.012	-2.04762
		-	-	-	-	18.4286	12.2857
		-	-	-	-	20.9881	-7.16668
		-	-	-	-	22.012	-3.07144
		-	-	-	-	10.75	19.4524
		-	-	-	-	20.4762	8.7024
		-	-	-	-	18.4286	12.7977
		-	-	-	-	7.93454	20.9881
		-	-	-	-	20.4762	-9.21431
		-	-	-	-	22.5239	-0.511906
		-	-	-	-	1.53572	22.5239
		-	-	-	-	13.0536	-18.4286
		-	-	-	-	22.012	-5.11906
		-	-	-	-	5.11906	-22.012
		-	-	-	-	22.5239	2.04762
		-	-	-	-	7.16668	-21.5001
		-	-	-	-	22.5239	2.55953
		-	-	-	-	9.72621	20.4762
		-	-	-	-	13.3096	18.4286
		-	-	-	-	11.7738	-19.4524
		-	-	-	-	20.4762	10.2381
		-	-	-	-	2.55953	-22.7798
		-	-	-	-	22.7798	-2.81548
		-	-	-	-	6.65478	-22.012
		-	-	-	-	18.4286	13.8215
		-	-	-	-	23.0358	-0.511906
		-	-	-	-	18.9405	-13.3096
		-	-	-	-	22.5239	5.63097
		-	-	-	-	3.07144	23.0358
		-	-	-	-	19.4524	12.7977
		-	-	-	-	20.4762	-11.2619
		-	-	-	-	18.9405	13.8215
		-	-	-	-	23.0358	-4.60715
		-	-	-	-	16.381	16.8929
		-	-	-	-	16.381	16.8929
		-	-	-	-	23.2917	3.58334
		-	-	-	-	9.72621	-21.5001
		-	-	-	-	11.7738	-20.4762
		-	-	-	-	20.4762	-11.7738
		-	-	-	-	22.5239	-7.16668
		-	-	-	-	8.7024	-22.012
		-	-	-	-	16.6369	16.8929
		-	-	-	-	18.9405	14.3334
		-	-	-	-	13.0536	-19.9643
		-	-	-	-	16.8929	-16.8929
		-	-	-	-	17.4048	16.381
		-	-	-	-	15.8691	17.9167
		-	-	-	-	22.012	9.72621
		-	-	-	-	18.4286	15.6131
		-	-	-	-	5.63097	23.5477
		-	-	-	-	23.5477	5.63097
		-	-	-	-	16.8929	17.4048
		-	-	-	-	13.5655	20.2203
		-	-	-	-	24.0596	5.11906
		-	-	-	-	24.5715	-1.53572
		-	-	-	-	16.381	18.4286
		-	-	-	-	11.2619	22.012
		-	-	-	-	11.2619	-22.012
		-	-	-	-	8.44645	-23.2917
		-	-	-	-	24.5715	-4.09525
		-	-	-	-	4.09525	-24.5715
		-	-	-	-	2.55953	24.8274
		-	-	-	-	24.5715	-4.60715
		-	-	-	-	8.44645	-23.5477
		-	-	-	-	12.7977	-21.5001
		-	-	-	-	19.9643	-15.3572
		-	-	-	-	21.5001	13.3096
		-	-	-	-	20.4762	14.8453
		-	-	-	-	10.2381	23.5477
		-	-	-	-	25.5953	3.07144
		-	-	-	-	5.63097	-25.3393
		-	-	-	-	22.012	13.8215
		-	-	-	-	22.7798	12.5417
		-	-	-	-	5.11906	-25.5953
		-	-	-	-	19.4524	17.4048
		-	-	-	-	24.5715	-9.72621
		-	-	-	-	26.1072	-4.09525
		-	-	-	-	24.0596	-11.2619
		-	-	-	-	7.16668	25.5953
		-	-	-	-	1.02381	-26.6191
		-	-	-	-	26.6191	2.81548
		-	-	-	-	23.5477	-12.7977
		-	-	-	-	13.0536	23.5477
		-	-	-	-	27.131	1.02381
		-	-	-	-	26.6191	5.63097
		-	-	-	-	27.131	3.58334
		-	-	-	-	27.131	-5.63097
		-	-	-	-	16.8929	-22.012
		-	-	-	-	21.5001	-17.9167
		-	-	-	-	7.93454	26.8751
		-	-	-	-	16.381	23.0358
		-	-	-	-	27.6429	-7.67859
		-	-	-	-	26.6191	-10.75
		-	-	-	-	28.6667	-2.04762
		-	-	-	-	28.6667	2.04762
		-	-	-	-	20.9881	19.7084
		-	-	-	-	11.2619	-26.6191
		-	-	-	-	9.72621	27.6429
		-	-	-	-	26.6191	-12.7977
		-	-	-	-	1.53572	-29.6905
		-	-	-	-	27.6429	-11.2619
		-	-	-	-	24.0596	18.9405
		-	-	-	-	8.1905	-29.6905
		-	-	-	-	6.91073	-30.7144
		-	-	-	-	30.2025	9.72621
		-	-	-	-	2.55953	-31.7382
		-	-	-	-	27.131	-16.8929
		-	-	-	-	28.6667	15.3572
		-	-	-	-	8.44645	-31.7382
		-	-	-	-	28.6667	17.4048
		-	-	-	-	32.2501	11.7738
		-	-	-	-	11.2619	-33.0179
		-	-	-	-	32.2501	-13.3096
		-	-	-	-	31.7382	17.9167
		-	-	-	-	10.2381	-37.881
		-	-	-	-	36.3453	-19.9643
		-	-	-	-	25.8513	-33.5298
		-	-	-	-	24.3155	37.1132
		-	-	-	-	46.5834	9.72621
		-	-	-	-	10.4941	-48.887
		-	-	-	-	43.512	26.6191
		-	-	-	-	8.1905	52.7263
		-	-	-	-	8.7024	-57.8454
		-	-	-	-	47.8632	-36.6013
		-	-	-	-	44.7918	47.3513
		-	-	-	-	57.3335	32.762
		-	-	-	-	61.9406	39.4168
		-	-	-	-	53.4942	54.518
		-	-	-	-	2.04762	-90.6074
		-	-	-	-	1.53572	-101.869
		-	-	-	-	119.274	72.1787

## Sheet: Fig. 3d
Fig. 3d
			<D> (μm)	std	<r_cc> (μm)	std	\phi
		L1	4.38463	0.65281	14.35	2.1	0.08708
		L2	3.51423	0.30436	13.89	3.01	0.05666
		L3	2.73897	0.29741	13.01	5.29	0.0293

## Sheet: Fig. 4c
Fig. 4c
		concentration (mM)	0		0.5		50		100
			Δx (μm)	Δy (μm)	Δx (μm)	Δy (μm)	Δx (μm)	Δy (μm)	Δx (μm)	Δy (μm)
			9.46975	6.43943	1.13637	9.84854	8.71217	2.27274	8.33338	6.06064
			6.06064	10.6061	7.5758	-6.81822	6.81822	7.19701	10.2273	1.89395
			9.84854	-8.33338	0.75758	-10.6061	5.30306	-8.71217	0.75758	10.6061
			5.68185	12.5001	5.68185	-9.09096	0.75758	10.2273	3.03032	10.6061
			3.7879	13.2577	6.81822	-8.71217	10.2273	1.13637	1.13637	10.9849
			13.6364	-4.54548	6.81822	8.71217	9.46975	4.16669	0.37879	-11.3637
			0.37879	-14.7728	2.65153	10.9849	4.54548	-9.46975	3.03032	10.9849
			14.0152	-4.92427	8.71217	7.19701	10.2273	-2.65153	5.30306	-10.2273
			15.1516	0.37879	5.68185	-9.84854	4.92427	-9.46975	4.54548	10.6061
			14.0152	-6.06064	9.46975	-6.43943	8.33338	6.81822	7.5758	8.71217
			1.89395	15.1516	6.43943	9.46975	3.40911	-10.2273	10.2273	5.68185
			14.0152	-6.43943	11.3637	-1.51516	6.06064	9.09096	11.7425	-1.13637
			13.2577	-8.33338	3.40911	-10.9849	2.65153	10.6061	3.40911	11.3637
			6.43943	-14.394	1.89395	11.3637	7.19701	-8.33338	11.3637	3.40911
			5.30306	-15.1516	9.09096	-7.19701	0.75758	10.9849	10.2273	6.06064
			9.09096	-13.2577	7.19701	9.09096	10.6061	-3.03032	11.3637	-3.7879
			12.5001	10.2273	10.2273	-5.68185	10.6061	-3.03032	11.3637	3.7879
			1.51516	-16.288	11.7425	0.37879	3.03032	10.6061	10.9849	4.92427
			16.6668	1.89395	7.95459	-8.71217	10.9849	-1.13637	8.33338	-8.71217
			17.0456	-1.13637	1.13637	11.7425	8.71217	-6.81822	8.33338	-8.71217
			8.71217	14.7728	8.71217	-7.95459	3.40911	-10.6061	8.33338	-8.71217
			14.0152	10.2273	11.7425	-1.13637	10.9849	1.89395	9.09096	7.95459
			13.6364	-10.9849	1.13637	11.7425	10.9849	2.27274	0.37879	-12.1213
			16.6668	5.68185	4.54548	-10.9849	6.06064	9.46975	12.1213	-0.75758
			12.5001	-12.5001	4.54548	-10.9849	10.6061	-3.7879	3.40911	11.7425
			17.0456	4.92427	10.9849	-4.54548	3.7879	-10.6061	6.81822	10.2273
			8.33338	-15.9092	10.9849	4.54548	9.84854	-5.68185	8.71217	-8.71217
			17.0456	6.06064	7.19701	-9.46975	0.75758	-11.3637	2.27274	12.1213
			14.394	-10.9849	11.7425	2.27274	11.3637	0.75758	12.1213	-2.27274
			18.1819	0	2.27274	11.7425	10.6061	-4.16669	9.09096	-8.33338
			3.7879	-17.8031	10.9849	-4.92427	3.03032	-10.9849	10.9849	-5.68185
			7.19701	17.0456	4.92427	-10.9849	3.03032	-10.9849	2.65153	12.1213
			14.0152	12.1213	2.65153	11.7425	1.13637	-11.3637	9.84854	-7.5758
			18.5607	-1.51516	8.33338	-8.71217	1.13637	11.3637	0	12.5001
			16.288	9.09096	10.2273	6.43943	1.13637	-11.3637	12.5001	-0.37879
			4.16669	18.1819	11.7425	3.03032	9.46975	-6.43943	10.9849	-6.06064
			17.8031	-5.68185	12.1213	-0.37879	3.40911	-10.9849	1.13637	12.5001
			16.288	-10.2273	0.37879	12.1213	7.95459	-8.33338	1.13637	-12.5001
			8.33338	-17.4243	12.1213	0.37879	11.3637	-1.89395	12.1213	-3.40911
			17.8031	-7.5758	0.75758	12.1213	4.54548	10.6061	10.6061	-6.81822
			2.27274	19.3183	12.1213	1.13637	2.27274	-11.3637	8.33338	-9.46975
			7.95459	-17.8031	5.30306	-10.9849	2.27274	11.3637	9.84854	-7.95459
			14.7728	-13.2577	9.84854	-7.19701	9.09096	7.19701	12.1213	3.7879
			13.2577	15.1516	1.51516	12.1213	3.7879	-10.9849	7.5758	-10.2273
			1.89395	20.0759	10.6061	-6.06064	9.46975	-6.81822	11.7425	4.92427
			2.65153	20.0759	11.7425	-3.40911	4.92427	-10.6061	11.7425	4.92427
			4.16669	20.0759	8.71217	-8.71217	4.92427	-10.6061	0	12.8789
			16.288	-12.5001	8.33338	-9.09096	10.2273	5.68185	5.30306	11.7425
			3.40911	-20.4547	10.6061	6.43943	10.2273	-5.68185	11.7425	5.30306
			21.2122	4.54548	12.1213	2.65153	4.16669	10.9849	0.75758	-12.8789
			21.591	-3.03032	7.5758	9.84854	3.03032	-11.3637	12.8789	1.13637
			10.2273	-19.3183	11.7425	4.16669	11.3637	3.03032	12.1213	4.54548
			15.5304	15.5304	12.1213	-3.03032	9.84854	6.43943	3.40911	12.5001
			1.51516	21.9698	0.37879	-12.5001	7.5758	9.09096	12.5001	3.40911
			21.9698	1.89395	0.37879	12.5001	3.40911	-11.3637	7.95459	-10.2273
			20.4547	8.71217	7.19701	10.2273	10.9849	4.54548	1.51516	-12.8789
			22.3486	0.37879	0.75758	-12.5001	10.2273	-6.06064	12.8789	1.89395
			13.6364	17.8031	12.5001	-0.75758	4.54548	10.9849	10.6061	-7.5758
			2.27274	-22.3486	11.3637	5.30306	7.19701	-9.46975	10.6061	-7.5758
			0.37879	-22.7274	11.3637	-5.30306	2.27274	-11.7425	11.7425	5.68185
			17.0456	15.5304	10.9849	6.06064	2.27274	-11.7425	12.5001	3.7879
			17.8031	14.7728	12.5001	1.13637	2.27274	-11.7425	6.43943	-11.3637
			21.9698	-7.5758	3.40911	-12.1213	9.84854	-6.81822	12.1213	4.92427
			20.8335	10.9849	3.40911	12.1213	9.84854	6.81822	12.1213	4.92427
			20.4547	-11.7425	10.6061	-6.81822	3.7879	-11.3637	9.46975	-9.09096
			10.9849	21.2122	3.7879	12.1213	5.68185	-10.6061	10.9849	7.19701
			1.13637	23.8638	12.5001	-2.27274	2.65153	-11.7425	9.84854	-8.71217
			22.7274	7.5758	2.27274	-12.5001	8.71217	-8.33338	4.16669	-12.5001
			17.0456	-17.0456	10.2273	7.5758	9.09096	7.95459	12.5001	-4.16669
			18.5607	-15.5304	6.43943	-10.9849	6.43943	10.2273	12.5001	4.16669
			14.7728	19.3183	2.65153	12.5001	0	12.1213	10.2273	-8.33338
			24.2426	3.03032	12.5001	2.65153	7.5758	-9.46975	8.33338	-10.2273
			3.03032	-25.0001	2.65153	12.5001	7.5758	9.46975	12.8789	3.03032
			21.9698	12.5001	9.09096	-9.09096	3.03032	-11.7425	3.03032	-12.8789
			22.7274	12.1213	12.5001	3.03032	0.37879	12.1213	12.8789	3.03032
			13.2577	22.3486	3.03032	12.5001	9.46975	7.5758	11.3637	-6.81822
			1.13637	-26.1365	3.03032	12.5001	7.5758	9.46975	0.37879	13.2577
			20.0759	-17.0456	8.71217	-9.46975	12.1213	-0.75758	0.37879	13.2577
			16.288	20.8335	8.71217	9.46975	5.30306	-10.9849	0.75758	13.2577
			18.5607	-20.0759	0	12.8789	12.1213	1.51516	0.75758	-13.2577
			23.8638	-14.0152	5.30306	-11.7425	3.40911	-11.7425	12.5001	4.54548
			3.03032	-27.6517	11.7425	5.30306	11.3637	-4.54548	12.5001	4.54548
			4.16669	27.6517	5.30306	11.7425	11.3637	4.54548	1.13637	13.2577
			0.75758	28.0305	9.84854	8.33338	10.2273	6.81822	12.8789	3.40911
			18.9395	-21.591	12.8789	1.13637	12.1213	-2.27274	9.46975	-9.46975
			18.5607	22.3486	10.9849	6.81822	9.09096	8.33338	11.7425	-6.43943
			15.9092	-25.0001	10.9849	-6.81822	12.1213	-2.27274	9.09096	-9.84854
			25.7577	15.5304	1.13637	-12.8789	12.1213	-2.27274	9.09096	-9.84854
			27.2729	-15.5304	12.5001	-3.40911	8.33338	9.09096	12.8789	3.7879
			31.8184	2.27274	10.2273	-7.95459	3.7879	11.7425	12.8789	3.7879
			5.68185	36.3639	12.8789	-1.51516	7.95459	-9.46975	8.71217	-10.2273
			33.7123	22.7274	1.51516	-12.8789	11.3637	-4.92427	12.5001	4.92427
			41.6669	-7.19701	12.8789	-1.89395	2.65153	12.1213	12.5001	4.92427
			29.1668	-40.9093	12.8789	1.89395	7.5758	9.84854	2.27274	-13.2577
			35.6063	37.879	12.8789	1.89395	7.5758	9.84854	2.27274	13.2577
					12.8789	-1.89395	7.5758	-9.84854	10.6061	-8.33338
					5.68185	-11.7425	4.16669	-11.7425	8.33338	-10.6061
					3.7879	-12.5001	0	12.5001	2.65153	13.2577
					11.3637	-6.43943	0.37879	-12.5001	13.2577	2.65153
					11.3637	-6.43943	7.19701	-10.2273	6.06064	12.1213
					11.3637	-6.43943	12.5001	-0.75758	12.1213	6.06064
					12.1213	-4.92427	0.75758	12.5001	7.95459	10.9849
					2.65153	12.8789	0.75758	12.5001	12.5001	5.30306
					2.65153	12.8789	12.5001	-0.75758	11.7425	6.81822
					8.71217	-9.84854	10.9849	6.06064	5.30306	-12.5001
					6.06064	-11.7425	12.5001	-1.13637	3.03032	13.2577
					5.30306	-12.1213	1.13637	12.5001	3.03032	13.2577
					3.03032	-12.8789	4.54548	-11.7425	0.37879	-13.6364
					6.81822	11.3637	12.5001	-1.51516	13.6364	0.75758
					6.81822	11.3637	8.71217	9.09096	0.75758	13.6364
					7.95459	10.6061	3.40911	12.1213	0.75758	13.6364
					10.6061	7.95459	11.7425	-4.54548	7.5758	-11.3637
					10.6061	7.95459	9.09096	8.71217	12.8789	4.54548
					13.2577	-0.37879	3.40911	12.1213	0.75758	-13.6364
					13.2577	-0.37879	3.40911	-12.1213	9.46975	9.84854
					12.5001	4.54548	4.54548	11.7425	10.2273	9.09096
					1.13637	13.2577	4.54548	-11.7425	10.2273	9.09096
					1.13637	13.2577	6.81822	10.6061	1.13637	-13.6364
					1.13637	-13.2577	10.6061	6.81822	1.51516	13.6364
					12.8789	-3.40911	10.6061	6.81822	12.1213	-6.43943
					12.8789	3.40911	9.46975	8.33338	12.1213	-6.43943
					7.5758	-10.9849	12.5001	-1.89395	10.6061	8.71217
					1.51516	13.2577	1.89395	-12.5001	12.1213	-6.43943
					10.9849	7.5758	12.5001	-2.27274	12.5001	5.68185
					5.68185	-12.1213	11.3637	-5.68185	12.5001	-5.68185
					5.68185	-12.1213	11.3637	-5.68185	7.19701	-11.7425
					9.46975	-9.46975	12.5001	2.27274	12.8789	4.92427
					1.89395	13.2577	11.3637	-5.68185	13.2577	3.7879
					9.09096	-9.84854	7.5758	-10.2273	13.2577	3.7879
					12.8789	-3.7879	10.2273	7.5758	12.8789	-4.92427
					3.7879	12.8789	10.9849	-6.43943	7.95459	-11.3637
					12.5001	4.92427	6.43943	10.9849	13.6364	-2.65153
					7.19701	11.3637	12.5001	2.65153	12.5001	6.06064
					7.19701	11.3637	12.5001	-3.03032	9.46975	-10.2273
					11.3637	7.19701	8.71217	9.46975	9.46975	-10.2273
					8.33338	10.6061	0.37879	12.8789	10.2273	-9.46975
					2.65153	13.2577	8.33338	-9.84854	13.6364	3.03032
					10.9849	-7.95459	0.75758	-12.8789	13.6364	3.03032
					10.9849	-7.95459	8.33338	-9.84854	3.03032	13.6364
					0.37879	13.6364	12.8789	-1.13637	3.03032	13.6364
					13.6364	0.75758	12.8789	-1.13637	3.03032	13.6364
					4.54548	-12.8789	6.81822	-10.9849	13.2577	-4.54548
					11.3637	-7.5758	10.9849	6.81822	0	14.0152
					13.6364	0.75758	12.8789	-1.13637	0.37879	-14.0152
					9.46975	9.84854	7.95459	10.2273	10.9849	-8.71217
					9.46975	-9.84854	12.5001	-3.40911	0.37879	14.0152
					9.09096	-10.2273	12.5001	-3.40911	14.0152	-0.75758
					1.13637	13.6364	12.5001	-3.40911	3.40911	13.6364
					1.51516	13.6364	12.8789	-1.51516	13.6364	-3.40911
					1.51516	-13.6364	12.8789	-1.51516	13.6364	-3.40911
					8.71217	10.6061	12.8789	1.51516	3.40911	-13.6364
					10.6061	-8.71217	12.8789	-1.51516	12.5001	-6.43943
					6.43943	12.1213	1.51516	-12.8789	12.5001	6.43943
					13.6364	-1.89395	12.8789	1.89395	12.8789	-5.68185
					11.7425	-7.19701	12.8789	-1.89395	11.3637	8.33338
					11.7425	7.19701	1.89395	-12.8789	1.51516	14.0152
					8.33338	10.9849	11.7425	-5.68185	1.89395	-14.0152
					12.8789	4.92427	11.7425	5.68185	13.2577	4.92427
					12.8789	4.92427	3.7879	-12.5001	1.89395	14.0152
					8.33338	-10.9849	11.3637	6.43943	11.7425	-7.95459
					13.6364	2.65153	12.5001	-3.7879	10.2273	-9.84854
					2.65153	-13.6364	4.92427	-12.1213	10.2273	-9.84854
					12.5001	-6.06064	9.46975	-9.09096	14.0152	-2.27274
					12.5001	-6.06064	9.46975	-9.09096	14.0152	-2.27274
					6.06064	-12.5001	7.19701	10.9849	10.6061	-9.46975
					12.1213	-6.81822	12.8789	2.65153	12.8789	-6.06064
					12.1213	6.81822	2.65153	-12.8789	6.06064	12.8789
					6.81822	-12.1213	2.65153	-12.8789	12.5001	-6.81822
					9.84854	-9.84854	12.8789	-2.65153	12.5001	6.81822
					9.84854	9.84854	8.71217	9.84854	12.5001	6.81822
					13.6364	3.03032	10.2273	8.33338	13.6364	4.16669
					13.6364	3.03032	11.7425	-6.06064	4.16669	13.6364
					3.03032	13.6364	11.7425	-6.06064	9.09096	-10.9849
					13.6364	-3.03032	12.8789	3.03032	13.6364	4.16669
					7.5758	11.7425	12.1213	5.30306	13.6364	-4.16669
					0	14.0152	11.3637	6.81822	13.6364	4.16669
					14.0152	-0.37879	0.37879	-13.2577	14.0152	-2.65153
					14.0152	-1.13637	13.2577	-0.75758	2.65153	14.0152
					6.43943	12.5001	12.5001	-4.54548	13.2577	5.30306
					12.8789	-5.68185	1.13637	-13.2577	11.3637	8.71217
					14.0152	1.51516	10.9849	7.5758	14.0152	3.03032
					13.2577	4.92427	13.2577	-1.51516	0.37879	14.394
					1.89395	14.0152	13.2577	-1.51516	0.37879	14.394
					11.7425	7.95459	12.1213	-5.68185	12.8789	6.43943
					2.27274	-14.0152	9.46975	9.46975	11.7425	8.33338
					9.46975	10.6061	6.43943	-11.7425	0.37879	-14.394
					9.46975	10.6061	6.43943	11.7425	0.75758	14.394
					6.06064	12.8789	9.09096	9.84854	0.75758	14.394
					6.06064	-12.8789	3.7879	-12.8789	13.2577	5.68185
					6.06064	12.8789	8.71217	10.2273	1.13637	-14.394
					13.6364	-4.16669	11.3637	7.19701	9.84854	-10.6061
					9.09096	10.9849	13.2577	2.27274	10.6061	-9.84854
					14.0152	-2.65153	13.2577	2.27274	1.51516	14.394
					12.1213	7.5758	11.3637	7.19701	12.1213	7.95459
					13.6364	4.54548	7.19701	-11.3637	13.6364	4.92427
					0	14.394	4.16669	-12.8789	1.89395	14.394
					11.7425	-8.33338	7.95459	-10.9849	11.3637	-9.09096
					14.394	0.37879	11.7425	6.81822	12.8789	-6.81822
					14.394	0.75758	6.81822	11.7425	12.8789	-6.81822
					0.75758	-14.394	11.7425	6.81822	12.5001	-7.5758
					12.5001	7.19701	13.6364	0	12.5001	7.5758
					7.19701	-12.5001	13.6364	0.37879	8.71217	-11.7425
					14.394	-1.13637	13.6364	-0.37879	11.7425	8.71217
					1.51516	14.394	13.6364	-0.75758	14.0152	4.16669
					10.6061	-9.84854	9.84854	9.46975	4.16669	14.0152
					10.6061	9.84854	9.46975	9.84854	2.65153	14.394
					4.92427	13.6364	9.46975	9.84854	2.65153	14.394
					9.46975	-10.9849	9.46975	9.84854	2.65153	-14.394
					3.7879	-14.0152	1.13637	-13.6364	8.33338	12.1213
					12.8789	6.81822	9.09096	10.2273	10.2273	-10.6061
					12.5001	7.5758	13.2577	-3.40911	12.8789	-7.19701
					14.0152	4.16669	1.51516	13.6364	0.37879	14.7728
					11.7425	-8.71217	13.6364	1.51516	0.75758	14.7728
					14.0152	4.16669	12.1213	6.43943	9.46975	-11.3637
					5.30306	13.6364	5.68185	12.5001	3.40911	14.394
					5.30306	-13.6364	3.7879	13.2577	9.46975	-11.3637
					14.394	-2.65153	3.7879	-13.2577	12.5001	-7.95459
					3.03032	14.394	10.9849	8.33338	11.7425	-9.09096
					12.1213	8.33338	13.6364	2.27274	11.7425	-9.09096
					4.54548	14.0152	11.3637	-7.95459	9.09096	-11.7425
					13.2577	6.43943	6.06064	12.5001	9.09096	11.7425
					13.2577	-6.43943	9.84854	9.84854	4.92427	14.0152
					10.9849	-9.84854	9.84854	9.84854	14.0152	4.92427
					12.8789	7.19701	9.84854	-9.84854	14.7728	1.89395
					5.68185	-13.6364	3.03032	13.6364	13.6364	6.06064
					13.6364	5.68185	0	14.0152	13.6364	6.06064
					9.46975	-11.3637	13.2577	-4.54548	12.1213	-8.71217
					0.75758	14.7728	10.9849	8.71217	12.1213	-8.71217
					1.13637	14.7728	13.6364	-3.40911	14.0152	5.30306
					11.7425	-9.09096	6.43943	-12.5001	4.16669	14.394
					1.51516	-14.7728	1.13637	-14.0152	14.394	4.16669
					14.0152	4.92427	7.19701	12.1213	10.9849	-10.2273
					14.394	3.7879	1.51516	-14.0152	10.9849	10.2273
					14.394	3.7879	4.92427	-13.2577	10.2273	10.9849
					3.7879	14.394	11.7425	7.95459	11.3637	-9.84854
					13.2577	6.81822	7.95459	-11.7425	9.84854	-11.3637
					6.06064	13.6364	7.95459	-11.7425	3.03032	14.7728
					6.06064	-13.6364	14.0152	-2.27274	13.6364	-6.43943
					7.5758	12.8789	10.6061	-9.46975	4.54548	14.394
					12.8789	-7.5758	12.5001	6.81822	12.1213	9.09096
					14.0152	5.30306	14.0152	-2.65153	9.09096	-12.1213
					14.0152	-5.30306	14.0152	-2.65153	15.1516	-0.37879
					10.6061	-10.6061	14.0152	2.65153	3.40911	14.7728
					2.65153	14.7728	11.3637	8.71217	3.40911	14.7728
					2.65153	14.7728	14.0152	-3.40911	15.1516	0.75758
					14.7728	3.03032	14.0152	3.40911	13.6364	-6.81822
					6.43943	13.6364	14.0152	-3.40911	14.0152	6.06064
					7.19701	13.2577	5.68185	-13.2577	6.06064	14.0152
					14.394	-4.54548	3.40911	-14.0152	11.7425	-9.84854
					14.394	4.54548	14.394	1.13637	11.7425	-9.84854
					4.54548	14.394	9.84854	10.6061	12.8789	-8.33338
					7.95459	12.8789	13.6364	-4.92427	14.394	-5.30306
					9.09096	12.1213	10.9849	-9.46975	14.394	5.30306
					1.51516	15.1516	9.46975	10.9849	12.8789	-8.33338
					12.5001	-8.71217	9.09096	11.3637	4.16669	14.7728
					10.9849	-10.6061	9.09096	-11.3637	15.1516	-2.65153
					6.06064	14.0152	2.65153	-14.394	15.1516	-2.65153
					10.2273	11.3637	8.33338	12.1213	13.6364	7.19701
					8.33338	12.8789	10.2273	10.6061	13.6364	-7.19701
					14.0152	6.43943	14.0152	4.54548	3.03032	-15.1516
					12.5001	-9.09096	10.2273	-10.6061	4.54548	14.7728
					12.5001	-9.09096	4.54548	-14.0152	14.394	5.68185
					7.95459	-13.2577	10.2273	10.6061	5.68185	14.394
					3.40911	-15.1516	3.40911	-14.394	0.37879	-15.5304
					15.5304	-0.37879	11.3637	9.46975	12.8789	-8.71217
					10.6061	11.3637	14.7728	-1.13637	1.51516	-15.5304
					11.3637	-10.6061	14.0152	-4.92427	3.7879	15.1516
					11.3637	-10.6061	3.7879	-14.394	9.84854	-12.1213
					0.75758	-15.5304	8.71217	-12.1213	13.2577	8.33338
					0.75758	-15.5304	7.5758	12.8789	12.5001	-9.46975
					10.2273	11.7425	2.65153	-14.7728	14.7728	5.30306
					11.7425	-10.2273	12.5001	-8.33338	2.27274	15.5304
					15.5304	-1.51516	9.84854	11.3637	4.16669	15.1516
					15.5304	1.51516	14.7728	-3.03032	4.16669	15.1516
					15.1516	3.7879	13.6364	6.43943	12.8789	9.09096
					12.1213	-9.84854	0.37879	-15.1516	14.394	6.43943
					9.84854	-12.1213	1.13637	-15.1516	3.03032	15.5304
					3.7879	15.1516	14.394	-4.92427	14.7728	5.68185
					15.5304	1.89395	13.2577	-7.5758	14.394	-6.81822
					14.7728	5.30306	10.2273	-11.3637	4.92427	15.1516
					15.5304	2.65153	15.1516	-2.65153	4.92427	-15.1516
					12.8789	-9.09096	12.1213	-9.46975	13.6364	8.33338
					6.43943	14.394	10.6061	-11.3637	15.5304	-3.7879
					10.9849	-11.3637	0.75758	15.5304	5.30306	15.1516
					4.54548	-15.1516	13.6364	7.5758	13.2577	-9.09096
					12.1213	-10.2273	3.7879	15.1516	4.16669	15.5304
					15.5304	3.40911	11.3637	10.9849	14.394	7.19701
					9.84854	12.5001	10.9849	11.3637	10.6061	-12.1213
					12.5001	9.84854	14.7728	-5.68185	2.65153	15.9092
					6.81822	-14.394	15.1516	-4.92427	2.65153	-15.9092
					15.5304	3.7879	1.13637	-15.9092	0.75758	16.288
					15.9092	2.27274	11.3637	11.3637	11.7425	11.3637
					4.16669	-15.5304	11.3637	11.3637	1.89395	16.288
					10.9849	-11.7425	2.27274	-15.9092	13.2577	9.84854
					14.394	7.19701	9.09096	13.2577	15.5304	5.68185
					10.6061	12.1213	6.43943	14.7728	3.03032	16.288
					12.1213	10.6061	14.7728	-6.43943	10.9849	-12.5001
					14.0152	7.95459	13.6364	-8.71217	3.40911	16.288
					3.40911	15.9092	3.40911	-15.9092	0.37879	16.6668
					6.81822	14.7728	2.65153	16.288	6.06064	-15.5304
					0	16.288	11.3637	12.1213	12.8789	-10.6061
					3.7879	15.9092	15.1516	-6.81822	1.13637	-16.6668
					2.27274	-16.288	16.6668	0.37879	13.2577	-10.2273
					12.8789	10.2273	12.8789	-10.6061	7.19701	15.1516
					15.1516	6.43943	9.09096	14.0152	15.5304	6.43943
					15.5304	5.68185	1.51516	16.6668	4.54548	16.288
					15.9092	4.54548	9.84854	-13.6364	15.1516	7.5758
					11.3637	12.1213	12.1213	11.7425	3.03032	-16.6668
					12.5001	-10.9849	4.92427	-16.288	3.03032	16.6668
					1.51516	16.6668	0.75758	-17.0456	14.7728	-8.33338
					15.5304	6.43943	3.03032	17.0456	14.394	-9.09096
					11.7425	-12.1213	14.7728	-9.09096	13.6364	10.2273
					10.6061	13.2577	14.0152	10.2273	0.75758	-17.0456
					4.92427	16.288	4.92427	-16.6668	5.30306	16.288
					6.06064	15.9092	12.8789	11.7425	3.03032	17.0456
					6.06064	-15.9092	7.95459	15.9092	13.2577	11.3637
					3.7879	-16.6668	1.51516	17.8031	9.46975	-14.7728
					17.0456	-1.51516	12.1213	13.2577	13.2577	-11.7425
					12.8789	-11.3637	3.03032	17.8031	14.7728	9.84854
					9.46975	-14.394	13.2577	12.5001	10.9849	-14.0152
					10.6061	13.6364	12.1213	13.6364	16.288	7.5758
					0.75758	17.4243	17.8031	4.16669	16.6668	-6.81822
					7.19701	15.9092	16.288	-9.09096	15.1516	-9.84854
					17.4243	2.65153	7.5758	-17.4243	14.394	10.9849
					15.1516	-9.09096	7.19701	-17.8031	1.13637	18.1819
					16.6668	6.43943	1.13637	-19.3183	13.6364	12.1213
					6.43943	17.0456	10.2273	17.8031	14.0152	11.7425
					17.8031	5.68185	21.591	-1.51516	18.1819	2.65153
					12.8789	13.6364	5.68185	21.591	17.4243	6.43943
					11.3637	-15.1516	21.9698	7.95459	12.8789	13.6364
					18.9395	-0.37879	10.6061	21.2122	18.5607	-3.03032
					3.7879	18.5607	23.485	-4.54548	9.84854	-16.288
					18.9395	0.75758	21.2122	11.3637	9.46975	-16.6668
					3.40911	-18.9395	6.81822	-23.1062	3.03032	18.9395
					11.3637	16.6668	20.8335	-12.1213	18.1819	6.43943
					13.2577	15.9092	5.30306	24.2426	16.6668	9.84854
					7.95459	-20.4547	21.9698	-14.0152	19.6971	-2.27274
					20.4547	-8.71217	26.1365	-11.3637	17.0456	-11.7425
					8.71217	-20.8335	18.9395	26.8941	10.9849	-17.8031
					22.3486	-3.40911	33.3335	-12.8789	11.7425	-17.8031
					18.1819	-14.7728	35.6063	15.5304	18.9395	-9.84854
					4.16669	-23.485	37.5002	-15.9092	18.1819	11.7425
					23.8638	-7.5758	46.97	22.7274	21.2122	-4.92427
					13.6364	-21.2122			19.6971	9.46975
					20.0759	-17.8031			1.51516	-23.1062
					6.43943	26.1365			0.75758	-25.3789
					23.1062	15.1516			6.43943	-24.6214
					1.51516	-28.4093			9.84854	-25.3789
					25.0001	17.4243			26.5153	-7.19701
					27.2729	21.2122			17.8031	21.2122
					31.0608	-18.1819			24.2426	15.1516
					26.1365	30.682			23.1062	-24.2426
					44.3184	-16.288			31.8184	-11.7425
					17.8031	-44.6972			31.0608	15.1516
					19.3183	-73.1065			8.71217	34.0911
									40.1518	1.13637
									19.6971	37.5002
									37.5002	20.4547
									18.1819	-42.4245
									43.1821	-18.5607
									34.0911	-32.9547
									43.5609	20.0759
									17.0456	46.2124
									53.0306	6.06064
									65.5307	10.6061
									28.0305	-67.8034
									79.5459	16.6668
									93.5612	20.8335

## Sheet: Fig. 4e
Fig. 4e
		C_Ba(Ac)2 (mM)	<D> (μm)	std	<r_cc> (μm)	std
		0	16.3989	5.06067	20.33	6.26
		0.5	5.97562	0.887785	13.82	1.85
		40	5.38963	1.7622	13.19	2.05
		50	5.01597	0.405381	12.94	1.52
		100	4.8447	0.704411	14.08	1.4

## Sheet: Fig. 5a
Fig. 5a
				histogram
			u_x (μm)	frequency	PDF
			-4.94	8.49993e-05	1.90487e-06
			-4.62	0.000679995	8.85158e-06
			-4.3	0.00144499	3.71119e-05
			-3.98	0.00152999	0.000140392
			-3.66	0.00110499	0.00047919
			-3.34	0.00263498	0.00147574
			-3.02	0.00458996	0.00410063
			-2.7	0.0130899	0.0102808
			-2.38	0.0233748	0.0232563
			-2.06	0.0439446	0.0474669
			-1.74	0.0814293	0.0874135
			-1.42	0.140759	0.145245
			-1.1	0.212328	0.217753
			-0.78	0.277013	0.294552
			-0.46	0.345777	0.359498
			-0.14	0.409612	0.395884
			0.18	0.414542	0.393348
			0.5	0.389467	0.352632
			0.82	0.288743	0.285236
			1.14	0.191588	0.208173
			1.46	0.126819	0.137082
			1.78	0.0762444	0.0814465
			2.1	0.0413947	0.0436619
			2.42	0.0211648	0.0211188
			2.74	0.00654495	0.00921664
			3.06	0.00297498	0.00362922
			3.38	0.00237998	0.00128941
			3.7	0.00152999	0.000413338
			4.02	0.00203998	0.000119552
			4.34	0.000169999	3.11992e-05

[truncated: 14 more sheets: Fig. 5b, Fig. 5c, Fig. 5d, Fig. 6c, Fig. 6d, SI Fig. 2, SI Fig. 5b, SI Fig. 7, SI Fig. 8a, SI Fig. 8b, SI Fig.9e-h, SI Fig. 9i, SI Fig. 9j, SI Fig. 10d]
